# Supplementary material for: Dimethyl 2,5-bis­(5-hexyl­thio­phen-2-yl)benzene-1,4-dioate
Source: Acta Crystallogr Sect E Struct Rep Online. 2011 Apr 7;67(Pt 5):o1059. doi: 10.1107/S1600536811011718 (PMC3089346; doi:10.1107/S1600536811011718)
Supplement: Supplementary file 1 [file e-67-o1059-sup1.cif]

##############################################################################
#                                                                            #
# This CIF contains the data in a paper accepted for publication in          #
# Acta Crystallographica Section E. It conforms to the requirements of       #
# Notes for Authors for Acta Crystallographica Section E, and has been       #
# peer reviewed under the auspices of the IUCr Commission on Journals.       #
#                                                                            #
# Full details of the Crystallographic Information File format               #
# are given in the paper "The Crystallographic Information File (CIF):       #
# a New Standard Archive File for Crystallography" by S. R. Hall, F. H.      #
# Allen and I. D. Brown [Acta Cryst. (1991), A47, 655-685].                  #
#                                                                            #
# The current version of the core CIF dictionary is obtainable from          #
# ftp://ftp.iucr.org/pub/cif_core.dic.                                       #
#                                                                            #
# Software is freely available for graphical display of the structure(s)     #
# in this CIF. For information consult the CIF software page                 #
# http://www.iucr.org/resources/cif/software.                                #
#                                                                            #
# This file may be used for bona fide research purposes within the           #
# scientific community so long as proper attribution is given to the journal # 
# article from which it was obtained.                                        #
#                                                                            #
##############################################################################
data_I
_audit_creation_method     SHELXL-97
_chemical_name_systematic
;
Dimethyl 2,5-bis(5-hexylthiophen-2-yl)benzene-1,4-dioate
;
_chemical_name_common     ?
_chemical_formula_moiety     'C30 H38 O4 S2'
_chemical_formula_sum     'C30 H38 O4 S2'
_chemical_formula_iupac     'C30 H38 O4 S2'
_chemical_formula_weight     526.72
_chemical_melting_point     362
_symmetry_cell_setting     monoclinic
_symmetry_space_group_name_H-M     'P 2/c'
_symmetry_space_group_name_hall     '-P 2yc'
loop_
    _symmetry_equiv_pos_as_xyz
    'x, y, z'
    '-x, y, -z+1/2'
    '-x, -y, -z'
    'x, -y, z-1/2'
_cell_length_a     15.617(6)
_cell_length_b     8.083(3)
_cell_length_c     11.585(4)
_cell_angle_alpha     90.00
_cell_angle_beta     104.470(4)
_cell_angle_gamma     90.00
_cell_volume     1416.0(9)
_cell_formula_units_Z     2
_cell_measurement_reflns_used     1616
_cell_measurement_theta_min     2.52
_cell_measurement_theta_max     25.79
_cell_measurement_temperature     293(2)
_cell_special_details     ?
_exptl_crystal_description     block
_exptl_crystal_colour     colorless
_exptl_crystal_size_max     0.35
_exptl_crystal_size_mid     0.32
_exptl_crystal_size_min     0.19
_exptl_crystal_density_diffrn     1.235
_exptl_crystal_density_meas     ?
_exptl_crystal_density_method     'not measured'
_exptl_crystal_F_000     564
_exptl_absorpt_coefficient_mu     0.221
_exptl_absorpt_correction_type     multi-scan
_exptl_absorpt_process_details     '(SADABS; Bruker, 2005)'
_exptl_absorpt_correction_T_min     0.9267
_exptl_absorpt_correction_T_max     0.9593
_exptl_special_details
;
;
_diffrn_ambient_temperature     293(2)
_diffrn_radiation_type     MoK\a
_diffrn_radiation_wavelength     0.71073
_diffrn_radiation_source     'fine-focus sealed tube'
_diffrn_radiation_monochromator     graphite
_diffrn_measurement_device_type     'Bruker APEXII CCD'
_diffrn_measurement_method     '\f and \w scans'
_diffrn_detector_area_resol_mean     ?
_diffrn_reflns_number     6083
_diffrn_reflns_av_R_equivalents     0.0309
_diffrn_reflns_av_sigmaI/netI     0.0390
_diffrn_reflns_theta_min     2.52
_diffrn_reflns_theta_max     25.10
_diffrn_reflns_theta_full     25.10
_diffrn_measured_fraction_theta_max     0.987
_diffrn_measured_fraction_theta_full     0.987
_diffrn_reflns_limit_h_min     -16
_diffrn_reflns_limit_h_max     18
_diffrn_reflns_limit_k_min     -8
_diffrn_reflns_limit_k_max     9
_diffrn_reflns_limit_l_min     -13
_diffrn_reflns_limit_l_max     13
_refine_special_details
;
Refinement of <i>F</i>^2^ against ALL reflections. The weighted <i>R</i>-factor
<i>wR</i> and goodness of fit <i>S</i> are based on <i>F</i>^2^, conventional
<i>R</i>-factors <i>R</i> are based on <i>F</i>, with <i>F</i> set to zero for
negative <i>F</i>^2^. The threshold expression of <i>F</i>^2^ >
\s(<i>F</i>^2^) is used only for calculating <i>R</i>-factors(gt) <i>etc</i>.
and is not relevant to the choice of reflections for refinement.
<i>R</i>-factors based on <i>F</i>^2^ are statistically about twice as large
as those based on <i>F</i>, and <i>R</i>- factors based on ALL data will be
even larger.
;
_reflns_number_total     2490
_reflns_number_gt     1865
_reflns_threshold_expression     >2sigma(I)
_refine_ls_structure_factor_coef     Fsqd
_refine_ls_matrix_type     full
_refine_ls_R_factor_all     0.0593
_refine_ls_R_factor_gt     0.0412
_refine_ls_wR_factor_gt     0.0943
_refine_ls_wR_factor_ref     0.1042
_refine_ls_goodness_of_fit_ref     1.040
_refine_ls_restrained_S_all     1.040
_refine_ls_number_reflns     2490
_refine_ls_number_parameters     165
_refine_ls_number_restraints     0
_refine_ls_hydrogen_treatment     constr
_refine_ls_weighting_scheme     calc
_refine_ls_weighting_details
         'calc w=1/[\s^2^(Fo^2^)+(0.0496P)^2^+0.1877P] where P=(Fo^2^+2Fc^2^)/3'
_atom_sites_solution_hydrogens     geom
_atom_sites_solution_primary     direct
_atom_sites_solution_secondary     difmap
_refine_ls_shift/su_max     0.000
_refine_ls_shift/su_mean     0.000
_refine_diff_density_max     0.164
_refine_diff_density_min     -0.232
_refine_ls_extinction_method     none
_refine_ls_extinction_coef     ?
loop_
    _atom_type_symbol
    _atom_type_description
    _atom_type_scat_dispersion_real
    _atom_type_scat_dispersion_imag
    _atom_type_scat_source
    'C' 'C' 0.0033 0.0016
                         'International Tables Vol C Tables 4.2.6.8 and 6.1.1.4'
    'H' 'H' 0.0000 0.0000
                         'International Tables Vol C Tables 4.2.6.8 and 6.1.1.4'
    'O' 'O' 0.0106 0.0060
                         'International Tables Vol C Tables 4.2.6.8 and 6.1.1.4'
    'S' 'S' 0.1246 0.1234
                         'International Tables Vol C Tables 4.2.6.8 and 6.1.1.4'
_computing_data_collection     'APEX2 (Bruker, 2005)'
_computing_cell_refinement     'SAINT (Bruker, 2005)'
_computing_data_reduction     'SAINT (Bruker, 2005)'
_computing_structure_solution     'SHELXS97 (Sheldrick, 2008)'
_computing_structure_refinement     'SHELXL97 (Sheldrick, 2008)'
_computing_molecular_graphics     'SHELXTL (Sheldrick, 2008)'
_computing_publication_material     'SHELXTL (Sheldrick, 2008)'
loop_
    _atom_site_type_symbol
    _atom_site_label
    _atom_site_fract_x
    _atom_site_fract_y
    _atom_site_fract_z
    _atom_site_U_iso_or_equiv
    _atom_site_adp_type
    _atom_site_calc_flag
    _atom_site_refinement_flags
    _atom_site_occupancy
    _atom_site_symmetry_multiplicity
    _atom_site_disorder_assembly
    _atom_site_disorder_group
    C C1 0.07441(12) 0.8250(2) -0.01209(17) 0.0320(5) Uani d . 1 1 . .
    C C2 0.03976(12) 0.6534(2) -0.00661(17) 0.0301(4) Uani d . 1 1 . .
    C C3 0.07574(12) 0.5472(2) 0.08892(16) 0.0309(5) Uani d . 1 1 . .
    C C4 0.15632(12) 0.5867(2) 0.18357(17) 0.0329(5) Uani d . 1 1 . .
    C C5 0.16918(13) 0.5716(3) 0.30285(18) 0.0411(5) Uani d . 1 1 . .
    H H5 0.1254 0.5364 0.3388 0.049 Uiso calc R 1 1 . .
    C C6 0.25579(14) 0.6143(3) 0.36780(19) 0.0457(6) Uani d . 1 1 . .
    H H6 0.2739 0.6121 0.4506 0.055 Uiso calc R 1 1 . .
    C C7 0.30953(12) 0.6585(2) 0.29820(18) 0.0364(5) Uani d . 1 1 . .
    C C8 0.40559(13) 0.7071(3) 0.3327(2) 0.0480(6) Uani d . 1 1 . .
    H H8A 0.4122 0.8115 0.2946 0.058 Uiso calc R 1 1 . .
    H H8B 0.4393 0.6246 0.3020 0.058 Uiso calc R 1 1 . .
    C C9 0.44453(13) 0.7245(3) 0.4653(2) 0.0472(6) Uani d . 1 1 . .
    H H9A 0.4376 0.6205 0.5037 0.057 Uiso calc R 1 1 . .
    H H9B 0.4115 0.8080 0.4960 0.057 Uiso calc R 1 1 . .
    C C10 0.54203(14) 0.7720(3) 0.4984(2) 0.0504(6) Uani d . 1 1 . .
    H H10A 0.5750 0.6890 0.4672 0.060 Uiso calc R 1 1 . .
    H H10B 0.5489 0.8764 0.4604 0.060 Uiso calc R 1 1 . .
    C C11 0.58113(14) 0.7884(3) 0.6310(2) 0.0539(6) Uani d . 1 1 . .
    H H11A 0.5466 0.8688 0.6621 0.065 Uiso calc R 1 1 . .
    H H11B 0.5752 0.6830 0.6682 0.065 Uiso calc R 1 1 . .
    C C12 0.67691(15) 0.8399(3) 0.6673(2) 0.0581(7) Uani d . 1 1 . .
    H H12A 0.7115 0.7618 0.6342 0.070 Uiso calc R 1 1 . .
    H H12B 0.6827 0.9475 0.6330 0.070 Uiso calc R 1 1 . .
    C C13 0.71464(18) 0.8491(3) 0.7999(2) 0.0792(9) Uani d . 1 1 . .
    H H13A 0.6816 0.9277 0.8334 0.119 Uiso calc R 1 1 . .
    H H13B 0.7754 0.8833 0.8164 0.119 Uiso calc R 1 1 . .
    H H13C 0.7111 0.7422 0.8345 0.119 Uiso calc R 1 1 . .
    C C14 0.03448(12) 0.3957(2) 0.09348(17) 0.0327(5) Uani d . 1 1 . .
    H H14 0.0574 0.3248 0.1569 0.039 Uiso calc R 1 1 . .
    C C15 0.11166(16) 1.0295(3) -0.1356(2) 0.0549(6) Uani d . 1 1 . .
    H H15A 0.0682 1.1060 -0.1218 0.082 Uiso calc R 1 1 . .
    H H15B 0.1181 1.0434 -0.2153 0.082 Uiso calc R 1 1 . .
    H H15C 0.1673 1.0503 -0.0797 0.082 Uiso calc R 1 1 . .
    O O1 0.08339(9) 0.86154(16) -0.12051(12) 0.0441(4) Uani d . 1 1 . .
    O O2 0.09033(9) 0.91985(17) 0.07033(12) 0.0444(4) Uani d . 1 1 . .
    S S1 0.25288(3) 0.65154(7) 0.15037(5) 0.0447(2) Uani d . 1 1 . .
loop_
    _atom_site_aniso_label
    _atom_site_aniso_U_11
    _atom_site_aniso_U_22
    _atom_site_aniso_U_33
    _atom_site_aniso_U_12
    _atom_site_aniso_U_13
    _atom_site_aniso_U_23
    C1 0.0258(10) 0.0378(11) 0.0301(12) -0.0019(8) 0.0026(9) -0.0002(9)
    C2 0.0278(10) 0.0345(10) 0.0280(11) -0.0041(8) 0.0071(8) -0.0029(9)
    C3 0.0264(10) 0.0364(11) 0.0283(12) -0.0025(8) 0.0039(8) -0.0035(9)
    C4 0.0285(10) 0.0340(10) 0.0337(12) -0.0047(8) 0.0031(9) -0.0004(9)
    C5 0.0347(12) 0.0546(13) 0.0321(13) -0.0116(10) 0.0048(9) 0.0031(10)
    C6 0.0422(13) 0.0577(14) 0.0311(13) -0.0109(10) -0.0025(10) 0.0009(10)
    C7 0.0282(10) 0.0383(11) 0.0379(13) -0.0035(9) -0.0010(9) -0.0023(9)
    C8 0.0298(11) 0.0531(13) 0.0562(16) -0.0086(10) 0.0017(11) -0.0064(11)
    C9 0.0319(12) 0.0486(13) 0.0535(15) -0.0053(10) -0.0032(11) -0.0030(11)
    C10 0.0336(12) 0.0491(13) 0.0603(17) -0.0045(10) -0.0037(11) -0.0043(12)
    C11 0.0404(13) 0.0528(14) 0.0580(17) -0.0087(11) -0.0072(12) 0.0015(12)
    C12 0.0387(13) 0.0582(15) 0.0659(18) -0.0052(11) -0.0086(12) -0.0039(13)
    C13 0.0651(18) 0.085(2) 0.066(2) -0.0177(15) -0.0225(15) 0.0089(16)
    C14 0.0298(10) 0.0379(11) 0.0279(11) -0.0003(8) 0.0023(9) 0.0011(9)
    C15 0.0672(16) 0.0483(14) 0.0546(16) -0.0134(12) 0.0257(13) 0.0083(11)
    O1 0.0577(10) 0.0423(9) 0.0349(9) -0.0128(7) 0.0162(7) -0.0015(6)
    O2 0.0542(9) 0.0409(8) 0.0345(9) -0.0097(7) 0.0039(7) -0.0071(7)
    S1 0.0315(3) 0.0660(4) 0.0355(4) -0.0110(3) 0.0062(2) -0.0034(3)
_geom_special_details
;
All e.s.d.'s (except the e.s.d. in the dihedral angle between two l.s. planes)
are estimated using the full covariance matrix. The cell e.s.d.'s are taken
into account individually in the estimation of e.s.d.'s in distances, angles
and torsion angles; correlations between e.s.d.'s in cell parameters are only
used when they are defined by crystal symmetry. An approximate (isotropic)
treatment of cell e.s.d.'s is used for estimating e.s.d.'s involving l.s.
planes.
;
loop_
    _geom_bond_atom_site_label_1
    _geom_bond_atom_site_label_2
    _geom_bond_site_symmetry_2
    _geom_bond_distance
    _geom_bond_publ_flag
    C1 O2 . 1.201(2) ?
    C1 O1 . 1.331(2) ?
    C1 C2 . 1.496(3) ?
    C2 C14 3_565 1.390(3) ?
    C2 C3 . 1.403(3) ?
    C3 C14 . 1.391(3) ?
    C3 C4 . 1.483(2) ?
    C4 C5 . 1.351(3) ?
    C4 S1 . 1.728(2) ?
    C5 C6 . 1.416(3) ?
    C5 H5 . 0.9300 ?
    C6 C7 . 1.349(3) ?
    C6 H6 . 0.9300 ?
    C7 C8 . 1.505(3) ?
    C7 S1 . 1.721(2) ?
    C8 C9 . 1.511(3) ?
    C8 H8A . 0.9700 ?
    C8 H8B . 0.9700 ?
    C9 C10 . 1.523(3) ?
    C9 H9A . 0.9700 ?
    C9 H9B . 0.9700 ?
    C10 C11 . 1.510(3) ?
    C10 H10A . 0.9700 ?
    C10 H10B . 0.9700 ?
    C11 C12 . 1.508(3) ?
    C11 H11A . 0.9700 ?
    C11 H11B . 0.9700 ?
    C12 C13 . 1.503(3) ?
    C12 H12A . 0.9700 ?
    C12 H12B . 0.9700 ?
    C13 H13A . 0.9600 ?
    C13 H13B . 0.9600 ?
    C13 H13C . 0.9600 ?
    C14 C2 3_565 1.390(3) ?
    C14 H14 . 0.9300 ?
    C15 O1 . 1.452(2) ?
    C15 H15A . 0.9600 ?
    C15 H15B . 0.9600 ?
    C15 H15C . 0.9600 ?
loop_
    _geom_angle_atom_site_label_1
    _geom_angle_atom_site_label_2
    _geom_angle_atom_site_label_3
    _geom_angle_site_symmetry_1
    _geom_angle_site_symmetry_3
    _geom_angle
    _geom_angle_publ_flag
    O2 C1 O1 . . 123.96(18) ?
    O2 C1 C2 . . 124.28(18) ?
    O1 C1 C2 . . 111.74(16) ?
    C14 C2 C3 3_565 . 119.57(16) ?
    C14 C2 C1 3_565 . 118.65(16) ?
    C3 C2 C1 . . 121.56(16) ?
    C14 C3 C2 . . 118.10(17) ?
    C14 C3 C4 . . 118.50(17) ?
    C2 C3 C4 . . 123.39(17) ?
    C5 C4 C3 . . 128.22(18) ?
    C5 C4 S1 . . 109.88(14) ?
    C3 C4 S1 . . 121.82(14) ?
    C4 C5 C6 . . 113.54(19) ?
    C4 C5 H5 . . 123.2 ?
    C6 C5 H5 . . 123.2 ?
    C7 C6 C5 . . 113.65(19) ?
    C7 C6 H6 . . 123.2 ?
    C5 C6 H6 . . 123.2 ?
    C6 C7 C8 . . 129.7(2) ?
    C6 C7 S1 . . 110.14(15) ?
    C8 C7 S1 . . 120.20(16) ?
    C7 C8 C9 . . 114.55(19) ?
    C7 C8 H8A . . 108.6 ?
    C9 C8 H8A . . 108.6 ?
    C7 C8 H8B . . 108.6 ?
    C9 C8 H8B . . 108.6 ?
    H8A C8 H8B . . 107.6 ?
    C8 C9 C10 . . 113.74(19) ?
    C8 C9 H9A . . 108.8 ?
    C10 C9 H9A . . 108.8 ?
    C8 C9 H9B . . 108.8 ?
    C10 C9 H9B . . 108.8 ?
    H9A C9 H9B . . 107.7 ?
    C11 C10 C9 . . 113.8(2) ?
    C11 C10 H10A . . 108.8 ?
    C9 C10 H10A . . 108.8 ?
    C11 C10 H10B . . 108.8 ?
    C9 C10 H10B . . 108.8 ?
    H10A C10 H10B . . 107.7 ?
    C12 C11 C10 . . 115.4(2) ?
    C12 C11 H11A . . 108.4 ?
    C10 C11 H11A . . 108.4 ?
    C12 C11 H11B . . 108.4 ?
    C10 C11 H11B . . 108.4 ?
    H11A C11 H11B . . 107.5 ?
    C13 C12 C11 . . 114.0(2) ?
    C13 C12 H12A . . 108.7 ?
    C11 C12 H12A . . 108.7 ?
    C13 C12 H12B . . 108.7 ?
    C11 C12 H12B . . 108.7 ?
    H12A C12 H12B . . 107.6 ?
    C12 C13 H13A . . 109.5 ?
    C12 C13 H13B . . 109.5 ?
    H13A C13 H13B . . 109.5 ?
    C12 C13 H13C . . 109.5 ?
    H13A C13 H13C . . 109.5 ?
    H13B C13 H13C . . 109.5 ?
    C2 C14 C3 3_565 . 122.33(18) ?
    C2 C14 H14 3_565 . 118.8 ?
    C3 C14 H14 . . 118.8 ?
    O1 C15 H15A . . 109.5 ?
    O1 C15 H15B . . 109.5 ?
    H15A C15 H15B . . 109.5 ?
    O1 C15 H15C . . 109.5 ?
    H15A C15 H15C . . 109.5 ?
    H15B C15 H15C . . 109.5 ?
    C1 O1 C15 . . 115.35(16) ?
    C7 S1 C4 . . 92.78(10) ?
loop_
    _geom_torsion_atom_site_label_1
    _geom_torsion_atom_site_label_2
    _geom_torsion_atom_site_label_3
    _geom_torsion_atom_site_label_4
    _geom_torsion_site_symmetry_1
    _geom_torsion_site_symmetry_2
    _geom_torsion_site_symmetry_3
    _geom_torsion_site_symmetry_4
    _geom_torsion
    _geom_torsion_publ_flag
    O2 C1 C2 C14 . . . 3_565 129.1(2) ?
    O1 C1 C2 C14 . . . 3_565 -49.3(2) ?
    O2 C1 C2 C3 . . . . -45.5(3) ?
    O1 C1 C2 C3 . . . . 136.11(18) ?
    C14 C2 C3 C14 3_565 . . . -0.7(3) ?
    C1 C2 C3 C14 . . . . 173.85(17) ?
    C14 C2 C3 C4 3_565 . . . 178.01(17) ?
    C1 C2 C3 C4 . . . . -7.4(3) ?
    C14 C3 C4 C5 . . . . -48.0(3) ?
    C2 C3 C4 C5 . . . . 133.3(2) ?
    C14 C3 C4 S1 . . . . 128.25(17) ?
    C2 C3 C4 S1 . . . . -50.5(2) ?
    C3 C4 C5 C6 . . . . 177.57(18) ?
    S1 C4 C5 C6 . . . . 0.9(2) ?
    C4 C5 C6 C7 . . . . -1.4(3) ?
    C5 C6 C7 C8 . . . . -178.1(2) ?
    C5 C6 C7 S1 . . . . 1.1(2) ?
    C6 C7 C8 C9 . . . . -6.6(3) ?
    S1 C7 C8 C9 . . . . 174.20(15) ?
    C7 C8 C9 C10 . . . . 179.42(19) ?
    C8 C9 C10 C11 . . . . -179.62(19) ?
    C9 C10 C11 C12 . . . . -178.4(2) ?
    C10 C11 C12 C13 . . . . -177.9(2) ?
    C2 C3 C14 C2 . . . 3_565 0.7(3) ?
    C4 C3 C14 C2 . . . 3_565 -178.05(17) ?
    O2 C1 O1 C15 . . . . -2.0(3) ?
    C2 C1 O1 C15 . . . . 176.42(16) ?
    C6 C7 S1 C4 . . . . -0.48(17) ?
    C8 C7 S1 C4 . . . . 178.84(17) ?
    C5 C4 S1 C7 . . . . -0.28(16) ?
    C3 C4 S1 C7 . . . . -177.16(16) ?
data_global
_journal_date_recd_electronic     2011-03-26
_journal_date_accepted     2011-03-29
_journal_name_full     'Acta Crystallographica, Section E'
_journal_year     2011
_journal_volume     67
_journal_issue      5
_journal_page_first     o1059
_journal_page_last     o1059
_journal_paper_category     QO
_journal_coeditor_code     NG5141
_publ_contact_author_name     'Zhu-Guo Xu'
_publ_contact_author_address
;
State Key Laboratory of Applied Organic Chemistry (SKLAOC), College of Chemistry
 and Chemical Engineering, Lanzhou University, Lanzhou, 730000, China
;
_publ_contact_author_email     'xuzhg@lzu.edu.cn'
_publ_contact_author_fax     '86 931 8912365'
_publ_contact_author_phone     '86 931 8912365'
_publ_section_title
;
Dimethyl 2,5-bis(5-hexylthiophen-2-yl)benzene-1,4-dioate
;
_publ_section_title_footnote     .
loop_
    _publ_author_name
    _publ_author_footnote
    _publ_author_address
    'Song, Cheng-Li' .
;
State Key Laboratory of Applied Organic Chemistry (SKLAOC),
College of Chemistry and Chemical Engineering,
Lanzhou University,
Lanzhou, 730000,
People's Republic of China
;
    'Liu, Ke' .
;
State Key Laboratory of Applied Organic Chemistry (SKLAOC),
College of Chemistry and Chemical Engineering,
Lanzhou University,
Lanzhou, 730000,
People's Republic of China
;
    'Zhang, Ai-Jiang' .
;
State Key Laboratory of Applied Organic Chemistry (SKLAOC),
College of Chemistry and Chemical Engineering,
Lanzhou University,
Lanzhou, 730000,
People's Republic of China
;
    'Xu, Zhu-Guo' .
;
State Key Laboratory of Applied Organic Chemistry (SKLAOC),
College of Chemistry and Chemical Engineering,
Lanzhou University,
Lanzhou, 730000,
People's Republic of China
;
    'Zhang, Hao-Li' .
;
State Key Laboratory of Applied Organic Chemistry (SKLAOC),
College of Chemistry and Chemical Engineering,
Lanzhou University,
Lanzhou, 730000,
People's Republic of China
;
_publ_section_synopsis     .
