# Supplementary material for: Dimethyl 2,5-bis­(5-hexyl­thio­phen-2-yl)benzene-1,4-dioate
Source: Acta Crystallogr Sect E Struct Rep Online. 2011 Apr 7;67(Pt 5):o1059. doi: 10.1107/S1600536811011718 (PMC3089346; doi:10.1107/S1600536811011718)
Supplement: Supplementary file 2 [file e-67-o1059-Isup2.hkl]

# 
# h,k,l, Fc-squared, Fo-squared, sigma(Fo-squared) and status flag 
# 
data_I
_shelx_title ' P-1 in P-1                  New: P2/c' 
_shelx_refln_list_code          4 
_shelx_F_calc_maximum      136.80 
_exptl_crystal_F_000       564.00 
_reflns_d_resolution_high  0.8378 
 
loop_ 
 _symmetry_equiv_pos_as_xyz 
 'x, y, z' 
 '-x, y, -z+1/2' 
 '-x, -y, -z' 
 'x, -y, z-1/2' 
 
_cell_length_a    15.6170 
_cell_length_b     8.0830 
_cell_length_c    11.5850 
_cell_angle_alpha  90.000 
_cell_angle_beta  104.470 
_cell_angle_gamma  90.000 
 
_shelx_F_squared_multiplier     1.000 
 
loop_ 
 _refln_index_h 
 _refln_index_k 
 _refln_index_l 
 _refln_F_squared_calc 
 _refln_F_squared_meas 
 _refln_F_squared_sigma 
 _refln_observed_status 
   2   0   0       28.20       29.84      2.33 o 
   3   0   0      255.45      282.20      8.67 o 
   4   0   0       70.83       72.84      5.00 o 
   5   0   0     5434.87     5282.00     85.18 o 
   6   0   0    13792.45    12782.61    193.19 o 
   7   0   0      798.10      903.61     24.67 o 
   8   0   0     1249.45     1568.03     36.84 o 
   9   0   0      158.08      179.36     11.50 o 
  10   0   0      868.98      880.78     28.17 o 
  11   0   0      122.31      106.68     10.83 o 
  12   0   0     1779.68     1857.57     48.51 o 
  13   0   0       90.30       71.18     10.67 o 
  14   0   0      691.36      636.91     28.34 o 
  15   0   0        2.84        3.00      5.83 o 
  16   0   0       22.54       58.01     11.67 o 
  17   0   0      155.62      182.02     19.00 o 
  18   0   0      295.27      346.21     25.34 o 
   0   1   0     1729.23     1601.53     25.00 o 
   1   1   0       14.19       13.27      1.58 o 
   2   1   0     1918.51     1979.58     24.35 o 
   3   1   0        5.53        6.77      1.29 o 
   4   1   0     4411.18     4313.51     33.55 o 
   5   1   0     3324.61     3347.94     27.65 o 
   6   1   0      165.84      179.24      4.27 o 
   7   1   0      787.59      842.95     10.88 o 
   8   1   0      238.86      224.55      5.45 o 
   9   1   0     1187.47     1259.72     15.36 o 
  10   1   0     1921.38     1960.59     21.43 o 
  11   1   0       99.04       98.62      7.71 o 
  12   1   0      119.78      134.97     14.84 o 
  13   1   0       17.47       30.87      7.58 o 
  14   1   0      250.75      256.14     20.67 o 
  15   1   0       11.62       12.68      8.83 o 
  16   1   0       36.51       48.45      8.00 o 
  17   1   0       19.78       25.75      7.31 o 
   0   2   0     2914.53     2689.67     44.17 o 
   1   2   0    11532.81    10774.29     88.58 o 
   2   2   0      277.82      281.17      6.71 o 
   3   2   0      819.06      848.38      9.43 o 
   4   2   0     1498.69     1550.24     15.09 o 
   5   2   0      628.95      652.82      8.73 o 
   6   2   0     1104.50     1197.37     13.58 o 
   7   2   0      618.58      685.19     12.22 o 
   8   2   0      205.69      227.26      8.21 o 
   9   2   0       80.31       80.21      3.91 o 
  10   2   0       95.31      102.43      4.59 o 
  11   2   0       88.53       99.27      8.03 o 
  12   2   0        0.11        0.91      3.12 o 
  13   2   0        0.13       -1.32      3.36 o 
  14   2   0       44.29       34.90     15.25 o 
  15   2   0       28.08       18.50      5.66 o 
  16   2   0       24.57       37.02      8.00 o 
  17   2   0        0.60       -1.69      4.36 o 
   0   3   0      755.33      737.95     12.85 o 
   1   3   0       33.06       27.89      3.90 o 
   2   3   0     1367.74     1276.33     13.34 o 
   3   3   0       45.89       50.86      3.75 o 
   4   3   0     2093.05     2032.39     19.50 o 
   5   3   0      528.86      572.99      8.70 o 
   6   3   0      172.08      156.57      4.59 o 
   7   3   0      604.64      619.89      9.90 o 
   8   3   0     1603.79     1643.08     26.59 o 
   9   3   0        1.22        3.01      1.75 o 
  10   3   0      710.39      755.88     16.14 o 
  11   3   0      236.38      224.73      8.36 o 
  12   3   0        0.36        1.17      3.18 o 
  13   3   0      247.57      268.98     12.65 o 
  14   3   0      795.92      799.51     23.20 o 
  15   3   0       50.70       41.90      7.52 o 
  16   3   0      116.52      148.35     17.84 o 
  17   3   0        5.89        5.57      5.47 o 
   0   4   0     4677.08     4551.41     53.39 o 
   1   4   0     1917.60     2067.78     23.64 o 
   2   4   0     1263.68     1163.41     13.60 o 
   3   4   0      841.12      937.25     12.04 o 
   4   4   0     1040.47      984.92     12.66 o 
   5   4   0      615.79      599.45      9.71 o 
   6   4   0      247.50      247.65      6.26 o 
   7   4   0       45.30       51.11      3.39 o 
   8   4   0       74.36       82.57      5.22 o 
   9   4   0      326.96      348.81     11.55 o 
  10   4   0      291.58      287.34     10.35 o 
  11   4   0        0.92        3.18      2.82 o 
  12   4   0      294.79      261.35     13.42 o 
  13   4   0        5.58       -1.69      3.70 o 
  14   4   0      173.04      131.56     10.61 o 
  15   4   0       15.68        9.42      5.48 o 
  16   4   0       13.52       25.29      6.89 o 
   0   5   0      229.52      245.04     10.83 o 
   1   5   0       31.11       33.92      3.36 o 
   2   5   0       42.45       46.75      3.12 o 
   3   5   0       33.75       40.65      3.03 o 
   4   5   0       34.18       31.26      2.86 o 
   5   5   0       24.39       26.17      2.81 o 
   6   5   0      159.84      173.99      8.23 o 
   7   5   0      178.71      178.62      7.10 o 
   8   5   0        7.25       12.24      2.63 o 
   9   5   0      104.63       94.78      5.51 o 
  10   5   0      188.85      165.17      6.58 o 
  11   5   0        0.64        0.27      2.71 o 
  12   5   0        0.53       -1.07      3.75 o 
  13   5   0       23.24       20.14      5.77 o 
  14   5   0        1.46        1.70      4.59 o 
  15   5   0        0.46        1.67      5.24 o 
   0   6   0      122.13      117.85      7.04 o 
   1   6   0        1.48       -0.22      2.02 o 
   2   6   0      300.87      333.26     11.36 o 
   3   6   0      470.83      491.81     15.93 o 
   4   6   0      239.67      250.35      8.55 o 
   5   6   0      133.90      119.84      6.51 o 
   6   6   0      180.44      182.57      7.57 o 
   7   6   0       30.38       30.91      4.18 o 
   8   6   0       30.86       32.98      4.43 o 
   9   6   0        8.48       10.42      3.49 o 
  10   6   0        0.04        5.98      3.42 o 
  11   6   0       95.04       89.91     20.00 o 
  12   6   0       18.66       43.17     11.00 o 
  13   6   0        5.74       19.00      9.67 o 
   0   7   0       15.60       12.33      5.67 o 
   1   7   0       13.28       18.50      4.71 o 
   2   7   0       41.65       39.99      5.83 o 
   3   7   0       62.76       58.28      6.60 o 
   4   7   0      342.38      347.56     13.50 o 
   5   7   0        4.34        0.60      3.53 o 
   6   7   0      147.05      144.43     11.58 o 
   7   7   0        0.12       -2.20      3.92 o 
   8   7   0      101.50      105.34      8.60 o 
   9   7   0       11.45        7.25      4.45 o 
  10   7   0       36.40       41.47      6.64 o 
  11   7   0        4.33       12.50      7.33 o 
   0   8   0        6.45        4.17      5.33 o 
   1   8   0       13.82        9.62      4.56 o 
   2   8   0        4.56        4.83      4.05 o 
   3   8   0       11.30       10.33      8.00 o 
   4   8   0       86.60       71.17      7.87 o 
   5   8   0        0.41        4.33      4.17 o 
   6   8   0        0.33        4.00      4.36 o 
   7   8   0       13.36       16.32      5.55 o 
   8   8   0       42.68       35.38      7.42 o 
   9   8   0        4.98        6.33      4.91 o 
  10   8   0       27.94       39.95      7.33 o 
   0   9   0        4.25        3.17      5.83 o 
   1   9   0        0.62        2.58      4.24 o 
   2   9   0        7.64       13.42      5.42 o 
   3   9   0        2.13        5.84      4.89 o 
   4   9   0        9.12        8.13      5.03 o 
   5   9   0        0.17        0.79      4.47 o 
   6   9   0        0.02        5.58      4.95 o 
 -18   1   1       38.32       38.96      8.23 o 
 -17   1   1       50.12       45.93      7.74 o 
 -16   1   1       18.44       18.02      5.74 o 
 -15   1   1        2.33        4.48      4.39 o 
 -14   1   1      290.76      300.01     13.37 o 
 -13   1   1       45.53       42.20      6.13 o 
 -12   1   1      544.47      574.25     13.55 o 
 -11   1   1      398.89      419.24     10.56 o 
 -10   1   1       15.29       10.64      2.14 o 
  -9   1   1       62.85       70.07      4.26 o 
  -8   1   1     2870.12     2828.76     26.78 o 
  -7   1   1      557.10      561.60     12.68 o 
  -6   1   1      525.02      527.51      8.61 o 
  -5   1   1      546.85      582.09      8.00 o 
  -4   1   1      482.42      508.47      6.85 o 
  -3   1   1     4995.32     4720.14     35.98 o 
  -2   1   1     7558.60     7072.85     63.47 o 
  -1   1   1     1835.72     1756.50     16.90 o 
   0   1   1     1734.53     1670.94     15.85 o 
   1   1   1     1119.24     1096.86     11.10 o 
   2   1   1       12.65       12.98      1.29 o 
   3   1   1       28.35       33.42      1.48 o 
   4   1   1     2220.72     2231.52     24.16 o 
   5   1   1     2425.50     2545.14     21.71 o 
   6   1   1      373.09      384.93      6.08 o 
   7   1   1        0.04        5.49      1.29 o 
   8   1   1       37.80       41.19      2.53 o 
   9   1   1       66.98       72.80      3.43 o 
  10   1   1      975.31     1026.20     34.25 o 
  11   1   1      253.06      233.20     10.84 o 
  12   1   1      156.53      195.44     10.39 o 
  13   1   1      283.23      244.65     12.26 o 
  14   1   1      232.85      191.24     30.00 o 
  15   1   1        1.90       -2.57      3.48 o 
  16   1   1      229.13      262.34     20.09 o 
  17   1   1       39.22       43.36      8.47 o 
 -17   2   1       25.03       38.13      9.17 o 
 -16   2   1      243.30      242.91     13.58 o 
 -15   2   1      169.95      139.80     35.00 o 
 -14   2   1        3.08       10.98      4.76 o 
 -13   2   1      105.07      100.26      8.66 o 
 -12   2   1     1029.41     1032.29     17.18 o 
 -11   2   1       35.82       43.18      3.62 o 
 -10   2   1      490.35      499.27      9.71 o 
  -9   2   1     2125.12     2141.29     22.83 o 
  -8   2   1      477.15      534.97      9.22 o 
  -7   2   1     1102.29     1175.54     14.22 o 
  -6   2   1     1099.37     1121.38     13.18 o 
  -5   2   1      235.31      235.47      5.00 o 
  -4   2   1     2042.58     1951.68     18.14 o 
  -3   2   1     4861.82     4713.52     42.25 o 
  -2   2   1     7211.53     6938.13     58.92 o 
  -1   2   1       17.77       12.14      1.53 o 
   0   2   1    18715.35    16467.96    163.35 o 
   1   2   1     1390.56     1385.23     12.68 o 
   2   2   1     8733.93     8097.94    106.15 o 
   3   2   1     2617.70     2594.85     21.88 o 
   4   2   1       52.76       51.21      4.49 o 
   5   2   1      997.36     1122.17     12.27 o 
   6   2   1      100.58       75.62      3.00 o 
   7   2   1      180.66      194.53      4.87 o 
   8   2   1      557.59      555.71      8.99 o 
   9   2   1      224.75      230.91      5.88 o 
  10   2   1      177.62      163.29     11.00 o 
  11   2   1        2.47       -0.33      2.80 o 
  12   2   1      907.31      884.02     26.92 o 
  13   2   1       69.64       79.36     13.59 o 
  14   2   1      345.82      337.76     14.99 o 
  15   2   1       14.15       11.94      5.39 o 
  16   2   1       34.30       32.87      7.31 o 
  17   2   1        4.51        6.55      7.67 o 
 -17   3   1       18.73       24.20      7.19 o 
 -16   3   1       16.33       27.64      6.88 o 
 -15   3   1       31.91       40.01      7.07 o 
 -14   3   1       42.78       30.31      7.08 o 
 -13   3   1        1.99        4.09      5.00 o 
 -12   3   1      350.63      350.85      9.06 o 
 -11   3   1      483.25      498.99     12.22 o 
 -10   3   1        0.00        3.21      1.86 o 
  -9   3   1       46.32       42.82      3.97 o 
  -8   3   1      414.34      405.49      8.30 o 
  -7   3   1      710.13      682.13     10.57 o 
  -6   3   1       15.29       14.51      2.55 o 
  -5   3   1      159.26      182.26      7.96 o 
  -4   3   1      731.70      804.79     10.44 o 
  -3   3   1     3072.80     3134.63     27.01 o 
  -2   3   1     2230.55     2233.61     23.17 o 
  -1   3   1      219.41      214.01      4.41 o 
   0   3   1     1964.94     2130.83     19.32 o 
   1   3   1      791.57      869.99      9.98 o 
   2   3   1       34.04       27.34      1.88 o 
   3   3   1       35.18       32.54      2.06 o 
   4   3   1       78.68       75.50      3.80 o 
   5   3   1       52.02       56.63      2.93 o 
   6   3   1       24.47       26.61      2.31 o 
   7   3   1       19.00       19.59      2.15 o 
   8   3   1       50.64       55.97      3.39 o 
   9   3   1      570.79      599.20     10.35 o 
  10   3   1      392.53      397.54     10.59 o 
  11   3   1        1.18        3.30      3.51 o 
  12   3   1      224.57      205.18     10.86 o 
  13   3   1        6.64       13.32      4.89 o 
  14   3   1       10.21        9.42      4.88 o 
  15   3   1        3.97       -2.21      3.88 o 
  16   3   1       60.80       70.21      9.18 o 
 -16   4   1      153.25      134.42     26.67 o 
 -15   4   1       58.06       43.50      7.24 o 
 -14   4   1       52.96       49.16      7.21 o 
 -13   4   1      155.71      179.19     10.84 o 
 -12   4   1       17.97       17.74      3.22 o 
 -11   4   1      133.36      117.51      6.54 o 
 -10   4   1        8.77        6.80      3.37 o 
  -9   4   1       49.04       49.61      3.73 o 
  -8   4   1       18.84       22.04      3.86 o 
  -7   4   1      118.62      111.54      4.55 o 
  -6   4   1     1723.03     1703.82     19.18 o 
  -5   4   1      398.37      389.33     12.01 o 
  -4   4   1       11.70        9.14      1.81 o 
  -3   4   1     2825.81     2986.32     27.24 o 
  -2   4   1      192.12      170.16      5.33 o 
  -1   4   1      134.36      117.00      3.88 o 
   0   4   1     1300.33     1293.51     23.57 o 
   1   4   1      206.36      240.95      5.37 o 
   2   4   1        0.65       -0.22      1.11 o 
   3   4   1       29.92       27.96      2.55 o 
   4   4   1      254.72      250.36      5.80 o 
   5   4   1       82.97       79.29      4.11 o 
   6   4   1      266.25      261.91      6.43 o 
   7   4   1       23.68       15.47      2.61 o 
   8   4   1      264.22      263.30      8.08 o 
   9   4   1     1021.06      972.02     14.48 o 
  10   4   1      139.22      119.17      6.70 o 
  11   4   1       13.86        6.76      3.82 o 
  12   4   1      175.34      182.45     12.67 o 
  13   4   1        9.17        3.88      4.57 o 
  14   4   1      141.82      145.23     11.29 o 
  15   4   1       31.66       30.29      7.14 o 
  16   4   1        3.47       -2.99      4.92 o 
 -15   5   1      105.58       71.22     15.92 o 
 -14   5   1       29.58       35.24     10.17 o 
 -13   5   1      103.43       95.68     13.50 o 
 -12   5   1        2.75        0.20      2.68 o 
 -11   5   1        0.25       -0.59      3.63 o 
 -10   5   1      251.92      249.85      7.80 o 
  -9   5   1       68.77       71.20      4.69 o 
  -8   5   1      226.64      217.32      6.82 o 
  -7   5   1      200.17      192.59     12.08 o 
  -6   5   1      206.61      196.49      6.10 o 
  -5   5   1        7.16        5.80      1.91 o 
  -4   5   1      586.70      561.48      9.91 o 
  -3   5   1      123.86      109.55      4.39 o 
  -2   5   1      982.71      932.94     14.72 o 
  -1   5   1     1238.07     1228.97     15.15 o 
   0   5   1      122.75      132.97      5.61 o 
   1   5   1       43.98       45.54      2.99 o 
   2   5   1      244.23      230.36      5.85 o 
   3   5   1       52.70       55.59      4.98 o 
   4   5   1     1235.74     1195.78     15.30 o 
   5   5   1      367.67      356.43      8.23 o 
   6   5   1       21.05       23.96      2.79 o 
   7   5   1        2.66        2.54      1.90 o 
   8   5   1      440.70      458.87      9.87 o 
   9   5   1      126.22      137.45     13.71 o 
  10   5   1       55.99       50.72      5.01 o 
  11   5   1      180.92      180.12     15.34 o 
  12   5   1       60.67       51.12      7.12 o 
  13   5   1        1.29       -0.07      4.46 o 
  14   5   1      128.57      121.68     10.77 o 
  15   5   1       41.45       47.36      8.73 o 
 -14   6   1        0.62        2.67      7.33 o 
 -13   6   1        2.72       -0.17      6.00 o 
 -12   6   1        1.28       -2.14      3.21 o 
 -11   6   1       68.82       60.99      9.39 o 
 -10   6   1       38.39       36.26      6.66 o 
  -9   6   1        3.93        1.26      2.69 o 
  -8   6   1       11.98       12.13      6.20 o 
  -7   6   1       17.48       17.76      3.48 o 
  -6   6   1        1.78        1.87      2.52 o 
  -5   6   1      525.48      569.68     12.87 o 
  -4   6   1      565.79      539.66     12.31 o 
  -3   6   1       15.63       10.46      2.97 o 
  -2   6   1        0.14       -2.92      1.95 o 
  -1   6   1       20.35       25.97      3.62 o 
   0   6   1       85.28       72.16      5.09 o 
   1   6   1       54.68       70.11      5.00 o 
   2   6   1      896.59      923.72     17.59 o 
   3   6   1        0.03        1.20      2.23 o 
   4   6   1       42.02       42.14      4.39 o 
   5   6   1       98.82       96.01      9.47 o 
   6   6   1       98.71      115.32      9.27 o 
   7   6   1        7.22       10.35      3.12 o 
   8   6   1      224.34      232.61      9.03 o 
   9   6   1       31.88       29.45      4.50 o 
  10   6   1       20.18       25.89      5.72 o 
  11   6   1       11.24        9.50      8.33 o 
  12   6   1       10.85        8.00      8.50 o 
  13   6   1        0.94       -6.83      6.83 o 
 -12   7   1        0.06       -0.33      6.83 o 
 -11   7   1       17.21       16.10      8.50 o 
 -10   7   1        8.76        8.44      4.83 o 
  -9   7   1        0.14       -0.57      3.88 o 
  -8   7   1        6.58        7.16      3.99 o 
  -7   7   1       37.04       32.88      5.83 o 
  -6   7   1      210.74      202.05     14.09 o 
  -5   7   1      198.04      173.12     12.42 o 
  -4   7   1       51.77       47.22      6.24 o 
  -3   7   1        5.39        2.17      3.30 o 
  -2   7   1        0.10        2.26      3.18 o 
  -1   7   1        1.26        2.98      3.12 o 
   0   7   1       27.11       32.42      5.54 o 
   1   7   1       85.57       78.92     16.92 o 
   2   7   1       23.01       27.16      5.24 o 
   3   7   1       14.79       16.65      4.54 o 
   4   7   1      118.60      128.69      9.02 o 
   5   7   1      156.68      147.16      9.54 o 
   6   7   1       17.15       17.79      5.00 o 
   7   7   1        4.84        4.87      3.65 o 
   8   7   1        3.01        3.60      3.95 o 
   9   7   1       13.97       16.71      5.67 o 
  10   7   1        6.70       16.67      7.33 o 
 -10   8   1        6.84       10.34      5.60 o 
  -9   8   1       19.35       27.59      6.64 o 
  -8   8   1       10.89        5.58      4.56 o 
  -7   8   1       15.04       11.23      4.98 o 
  -6   8   1       23.44       34.87      7.17 o 
  -5   8   1      678.18      647.16     20.44 o 
  -4   8   1      130.45      144.41     20.09 o 
  -3   8   1       12.87       19.05      5.36 o 
  -2   8   1       56.51       70.37      9.67 o 
  -1   8   1       37.94       37.61      6.92 o 
   0   8   1       58.92       72.69      7.89 o 
   1   8   1      135.45      131.70      9.95 o 
   2   8   1       41.22       45.23      6.77 o 
   3   8   1      292.64      248.20     17.50 o 
   4   8   1       79.47       79.73      8.24 o 
   5   8   1       35.93       40.13     13.00 o 
   6   8   1       22.10       24.37      6.18 o 
   7   8   1       56.41       66.34      8.31 o 
   8   8   1        4.29        5.03      4.65 o 
   9   8   1      102.19       99.08      9.47 o 
  -6   9   1       62.31       74.16     14.84 o 
  -5   9   1       43.39       40.04      7.54 o 
  -4   9   1       19.19       10.46      5.22 o 
  -3   9   1       28.15       25.42      8.08 o 
  -2   9   1        0.29        4.08      4.27 o 
  -1   9   1       10.33       13.34      5.07 o 
   0   9   1        1.38       10.29      5.00 o 
   1   9   1        2.41       -0.91      3.84 o 
   2   9   1       15.91       19.42      6.00 o 
   3   9   1        3.71        0.61      4.30 o 
   4   9   1       67.52       69.81      8.78 o 
   5   9   1       18.19       14.68      5.93 o 
   6   9   1        0.13        0.66      5.08 o 
 -18   0   2       22.16       10.67      9.50 o 
 -17   0   2        1.77       12.83      8.50 o 
 -16   0   2        0.53       -2.67      6.17 o 
 -15   0   2       14.69       16.34      7.50 o 
 -14   0   2      120.86       90.34     11.67 o 
 -13   0   2       45.92       30.67      7.67 o 
 -12   0   2      158.21      182.02     13.34 o 
 -11   0   2        0.74       -4.75      3.17 o 
 -10   0   2      928.18      958.29     28.84 o 
  -9   0   2     4307.07     4441.56     80.68 o 
  -8   0   2      431.83      436.72     16.50 o 
  -7   0   2     2879.58     3040.72     56.51 o 
  -6   0   2      267.82      290.87     11.50 o 
  -5   0   2     1272.58     1240.82     26.50 o 
  -4   0   2     1436.81     1443.18     21.00 o 
  -3   0   2     6982.29     5898.51    159.35 o 
  -1   0   2      334.12      392.98      7.25 o 
   0   0   2       31.45       35.34      3.17 o 
   1   0   2     2290.66     2126.43     36.84 o 
   2   0   2     7027.12     6258.12     96.51 o 
   3   0   2     3613.06     3450.60     58.34 o 
   4   0   2      513.77      529.57     16.00 o 
   5   0   2     1715.64     1749.89     37.00 o 
   6   0   2     3034.70     3465.44     64.34 o 
   7   0   2      393.46      446.37      8.59 o 
   8   0   2      721.21      699.09     24.00 o 
   9   0   2      780.80      752.26     26.34 o 
  10   0   2       67.82       63.34      9.00 o 
  11   0   2      796.24      723.92     28.34 o 
  12   0   2      489.38      455.89     23.17 o 
  13   0   2        7.78        4.00      5.17 o 
  14   0   2        5.33       16.00      6.83 o 
  15   0   2       24.56       35.67     10.00 o 
  16   0   2       82.52       99.85     15.34 o 
  17   0   2      129.29      124.68     17.17 o 
 -18   1   2        2.12       -0.82      5.13 o 
 -17   1   2       36.33       35.79      7.05 o 
 -16   1   2       17.86       24.04      6.53 o 
 -15   1   2        6.33        6.94      4.20 o 
 -14   1   2        0.22       -3.86      3.18 o 
 -13   1   2       10.51        5.86      2.82 o 
 -12   1   2      386.44      371.14     10.53 o 
 -11   1   2      634.47      660.37     22.30 o 
 -10   1   2        5.71        4.27      2.41 o 
  -9   1   2      341.14      330.58      8.82 o 
  -8   1   2       22.97       23.49      2.79 o 
  -7   1   2      115.77      112.15      4.58 o 
  -6   1   2       61.06       51.49      4.08 o 
  -5   1   2      690.08      676.91     10.41 o 
  -4   1   2     2679.24     2620.76     26.07 o 
  -3   1   2     5087.26     4969.96     73.16 o 
  -2   1   2     3957.87     3967.86     30.98 o 
  -1   1   2      623.32      585.21      9.66 o 
   0   1   2      691.09      728.54      8.98 o 
   1   1   2     1657.76     1633.43     13.98 o 
   2   1   2      340.54      310.48      4.21 o 
   3   1   2       36.04       43.67      1.60 o 
   4   1   2       55.18       49.40      1.74 o 
   5   1   2      265.57      267.55      6.81 o 
   6   1   2       22.36       37.11      1.85 o 
   7   1   2       45.01       33.57      3.71 o 
   8   1   2        1.62       -0.95      1.36 o 
   9   1   2       51.25       55.26      5.67 o 
  10   1   2        0.45        2.95      2.80 o 
  11   1   2       37.22       37.00      5.54 o 
  12   1   2      207.14      195.43     10.84 o 
  13   1   2      297.97      314.21     19.00 o 
  14   1   2       12.41       12.83      8.17 o 
  15   1   2        8.99        6.18      4.98 o 
  16   1   2       55.27       50.77      8.71 o 
  17   1   2       46.08       43.45      9.06 o 
 -18   2   2       30.01       35.18      7.72 o 
 -17   2   2        0.00        7.40     10.75 o 
 -16   2   2       31.25       36.66      7.10 o 
 -15   2   2      234.00      268.08     13.38 o 
 -14   2   2       17.82       18.57      8.75 o 
 -13   2   2       17.39       22.44      3.44 o 
 -12   2   2        0.73       -1.18      2.00 o 
 -11   2   2      189.99      178.81      7.39 o 
 -10   2   2      381.29      386.44      8.69 o 
  -9   2   2     1351.98     1315.93     16.80 o 
  -8   2   2      223.90      232.14      7.65 o 
  -7   2   2        5.48        3.58      1.42 o 
  -6   2   2        6.06       12.00      2.07 o 
  -5   2   2       17.95       15.24      1.75 o 
  -4   2   2        0.16        1.10      0.98 o 
  -3   2   2     8681.97     8026.44    100.26 o 
  -2   2   2     3319.42     3150.85     30.73 o 
  -1   2   2      175.66      173.65      4.56 o 
   0   2   2      370.76      359.96      7.29 o 
   1   2   2        4.62        3.69      0.85 o 
   2   2   2       22.09       23.35      1.58 o 
   3   2   2      434.98      434.22      6.18 o 
   4   2   2       12.87       16.71      1.50 o 
   5   2   2      333.80      395.18      6.28 o 
   6   2   2      234.61      247.08      5.07 o 
   7   2   2      237.70      227.65      7.13 o 
   8   2   2       57.40       58.63      4.69 o 
   9   2   2      475.83      490.53     14.83 o 
  10   2   2      204.68      205.18     16.59 o 
  11   2   2       57.65       56.14      6.60 o 
  12   2   2      230.27      214.59     13.42 o 
  13   2   2        8.53        6.35      6.50 o 
  14   2   2        3.90        0.75      4.18 o 
  15   2   2       87.93       95.39     10.13 o 
  16   2   2       11.34       13.58      6.36 o 
 -17   3   2       46.58       47.66      8.11 o 
 -16   3   2       10.90        7.16      5.24 o 
 -15   3   2      243.86      237.45     12.90 o 
 -14   3   2        8.04       12.54      4.91 o 
 -13   3   2       13.16       11.83      3.01 o 
 -12   3   2      115.76      117.81      6.86 o 
 -11   3   2      801.34      841.49     14.12 o 
 -10   3   2       35.26       38.73      3.66 o 
  -9   3   2      194.04      197.71      6.19 o 
  -8   3   2       78.77       72.45      5.22 o 
  -7   3   2       17.16       14.23      2.86 o 
  -6   3   2      956.06      993.32     13.59 o 
  -5   3   2     1809.05     1985.91     20.10 o 
  -4   3   2      252.34      284.11      5.73 o 
  -3   3   2       44.86       36.20      2.11 o 
  -2   3   2      162.28      178.82      3.94 o 
  -1   3   2      620.91      564.96      9.74 o 
   0   3   2      131.15      122.17      4.33 o 
   1   3   2      518.17      464.45      6.61 o 
   2   3   2        0.04       -0.38      1.05 o 
   3   3   2      367.47      386.14      6.44 o 
   4   3   2        9.47        5.75      1.39 o 
   5   3   2      157.03      139.67      4.11 o 
   6   3   2       96.64      108.12      3.88 o 
   7   3   2      440.48      431.68      7.91 o 
   8   3   2        0.01       -1.58      1.37 o 
   9   3   2      234.24      229.51     10.32 o 
  10   3   2        2.20        2.44      3.08 o 
  11   3   2      356.68      365.77     14.33 o 
  12   3   2      257.97      228.49     11.99 o 
  13   3   2      787.92      765.59     22.82 o 
  14   3   2        0.13       -0.46      4.36 o 
  15   3   2        0.15        0.16      4.65 o 
  16   3   2       96.34      100.48     10.93 o 
 -16   4   2       71.21       82.41      9.75 o 
 -15   4   2       67.49       62.35      9.25 o 
 -14   4   2       29.92       29.25      6.17 o 
 -13   4   2        8.17        7.11      2.80 o 
 -12   4   2       31.69       40.19      4.60 o 
 -11   4   2       57.04       63.49      5.85 o 
 -10   4   2      290.54      274.46      7.80 o 
  -9   4   2      202.70      214.47      6.68 o 
  -8   4   2      498.40      500.05      9.91 o 
  -7   4   2      877.59      822.59     12.60 o 
  -6   4   2       68.24       79.13      3.94 o 
  -5   4   2      385.82      399.10      9.53 o 
  -4   4   2      717.72      738.08     13.98 o 
  -3   4   2        9.32       10.14      1.68 o 
  -2   4   2      300.48      316.57      6.10 o 
  -1   4   2     1989.08     1998.22     47.41 o 
   0   4   2      287.94      259.82      5.96 o 
   1   4   2      103.87      130.18      3.68 o 
   2   4   2      473.82      484.59      7.70 o 
   3   4   2      208.73      209.69      5.15 o 
   4   4   2       38.71       51.63      5.45 o 
   5   4   2       21.21       14.86      2.03 o 
   6   4   2        0.02       -1.64      1.32 o 
   7   4   2        0.10        2.32      1.57 o 
   8   4   2      199.34      193.24      5.97 o 
   9   4   2      564.57      580.36     16.97 o 
  10   4   2        3.72        3.66      3.83 o 
  11   4   2       46.15       43.60      6.31 o 
  12   4   2      120.68      133.74     10.33 o 
  13   4   2      201.40      198.50     12.43 o 
  14   4   2       36.26       41.97     13.59 o 
  15   4   2        5.58        8.09      7.25 o 
 -15   5   2       59.13       49.17     11.33 o 
 -14   5   2        0.49        0.31      4.41 o 
 -13   5   2        8.00        8.41      3.20 o 
 -12   5   2       49.37       39.13      4.33 o 
 -11   5   2        0.84        1.79      2.40 o 
 -10   5   2        5.63        2.16      2.33 o 
  -9   5   2        9.75        6.37      2.42 o 
  -8   5   2      105.61       99.94      5.17 o 
  -7   5   2       68.80       63.32      4.08 o 
  -6   5   2       18.95       19.20      3.19 o 
  -5   5   2        0.06       -0.33      2.36 o 
  -4   5   2       44.84       63.20      6.45 o 
  -3   5   2      259.13      275.77     11.65 o 
  -2   5   2        7.22        5.12      2.76 o 
  -1   5   2      196.93      185.87      6.76 o 
   0   5   2       15.40       16.54      3.17 o 
   1   5   2       17.49       22.83      3.18 o 
   2   5   2       63.60       65.69      4.50 o 
   3   5   2       25.97       33.55      4.98 o 
   4   5   2       58.23       58.20      4.49 o 
   5   5   2        6.70        7.99      2.64 o 
   6   5   2      152.70      143.79      6.52 o 
   7   5   2      379.32      387.07     14.77 o 
   8   5   2      154.08      159.66      7.13 o 
   9   5   2       28.83       18.00      8.00 o 
  10   5   2       16.52       17.84      7.50 o 
  11   5   2       73.45       65.34     12.67 o 
  12   5   2        0.82        0.00      6.00 o 
  13   5   2       23.64       12.83      8.67 o 
  14   5   2        0.18       -2.83      7.00 o 
 -14   6   2        1.37       10.67      8.00 o 
 -13   6   2        5.52        9.19      4.36 o 
 -12   6   2       25.84       29.96      5.04 o 
 -11   6   2      142.77      128.60      9.45 o 
 -10   6   2       77.36       75.07      6.16 o 
  -9   6   2        3.80        2.08      2.79 o 
  -8   6   2       29.95       34.16      7.90 o 
  -7   6   2      275.97      283.33     10.64 o 
  -6   6   2       97.30       91.32      6.10 o 
  -5   6   2      576.82      588.18     13.50 o 
  -4   6   2      465.33      467.86     11.79 o 
  -3   6   2     1098.78     1114.95     18.91 o 
  -2   6   2       42.52       42.76      5.30 o 
  -1   6   2      235.75      233.54      8.27 o 
   0   6   2       69.86       67.46      5.06 o 
   1   6   2      163.21      135.43     11.77 o 
   2   6   2      307.94      274.15      9.06 o 
   3   6   2      424.35      416.84     11.17 o 
   4   6   2       57.88       58.26      4.95 o 
   5   6   2        5.76        8.17      3.69 o 
   6   6   2       25.90       20.72      3.74 o 
   7   6   2       71.00       82.17      6.01 o 
   8   6   2       33.67       38.66      4.71 o 
   9   6   2      669.66      641.25     30.34 o 
  10   6   2        0.91        3.00      7.00 o 
  11   6   2       31.85       26.50     10.00 o 
  12   6   2        2.18        2.67      7.33 o 
  13   6   2        8.47       15.84     10.83 o 
 -12   7   2        7.54        4.72      5.10 o 
 -11   7   2       35.65       34.36      6.76 o 
 -10   7   2       27.14       27.77      6.08 o 
  -9   7   2        5.70        2.49      9.50 o 
  -8   7   2       76.83       53.90      7.83 o 
  -7   7   2      152.47      140.04      8.84 o 
  -6   7   2       12.54        9.46      4.10 o 
  -5   7   2      123.66      140.39      7.73 o 
  -4   7   2        0.06        0.57      2.69 o 
  -3   7   2       11.07       18.78      4.33 o 
  -2   7   2      129.31      120.41      8.78 o 
  -1   7   2      351.25      368.71     11.71 o 
   0   7   2       65.62       74.37      9.67 o 
   1   7   2       30.40       35.18      4.60 o 
   2   7   2        0.55        2.84      3.06 o 
   3   7   2       13.48        6.85      3.30 o 
   4   7   2       99.66       90.16      9.12 o 
   5   7   2       43.88       52.78      5.51 o 
   6   7   2       45.92       48.97      5.43 o 
   7   7   2      139.05      152.10     10.94 o 
   8   7   2       17.22       19.97      4.51 o 
   9   7   2       67.50       66.01     13.34 o 
  10   7   2       23.63       32.67     10.83 o 
 -10   8   2        2.58        7.21      5.17 o 
  -9   8   2        6.29        0.72      4.53 o 
  -8   8   2       42.41       52.07      7.76 o 
  -7   8   2       82.98       80.70      8.83 o 
  -6   8   2       36.31       29.51      6.48 o 
  -5   8   2       14.60       13.01      5.33 o 
  -4   8   2       15.86       13.27     13.25 o 
  -3   8   2       54.40       46.96      6.91 o 
  -2   8   2       66.10       53.66      7.31 o 
  -1   8   2       37.01       30.27      5.83 o 
   0   8   2        0.03       -4.11      3.35 o 
   1   8   2       10.67        3.55      4.18 o 
   2   8   2       40.14       41.80      6.71 o 
   3   8   2        2.28        3.23      3.95 o 
   4   8   2       29.85       37.93      6.42 o 
   5   8   2       59.55       65.04      7.77 o 
   6   8   2       39.50       42.70      7.07 o 
   7   8   2        5.14        4.56      4.65 o 
   8   8   2       66.08       61.89      8.75 o 
  -6   9   2        0.00        1.02      4.54 o 
  -5   9   2       28.91       36.40      7.24 o 
  -4   9   2        0.65       -2.99      6.33 o 
  -3   9   2        8.83        7.49      4.82 o 
  -2   9   2        3.92        1.41      4.24 o 
  -1   9   2       11.44        8.83      4.83 o 
   0   9   2        4.73        1.47      4.29 o 
   1   9   2       28.33       27.76      6.54 o 
   2   9   2        4.93        3.67      4.70 o 
   3   9   2       10.51        9.30      5.06 o 
   4   9   2        0.07        6.33      4.72 o 
   5   9   2        6.45        6.99      5.12 o 
 -18   1   3       43.89       33.54      7.89 o 
 -17   1   3       98.81       98.46      9.90 o 
 -16   1   3      108.76      100.99      9.77 o 
 -15   1   3        8.76        8.08      4.47 o 
 -14   1   3        4.42        2.44      2.88 o 
 -13   1   3      122.96      106.95      6.64 o 
 -12   1   3      148.89      155.81     10.92 o 
 -11   1   3      248.92      234.95      8.33 o 
 -10   1   3       10.15       11.49      2.71 o 
  -9   1   3      485.73      517.14     11.31 o 
  -8   1   3       75.76       85.91      9.57 o 
  -7   1   3      798.58      831.85     13.53 o 
  -6   1   3     1127.07     1194.11     16.32 o 
  -5   1   3      116.51      137.98      4.51 o 
  -4   1   3        2.43        9.98      1.85 o 
  -3   1   3     2534.90     2419.74     29.62 o 
  -2   1   3     1257.01     1188.14     12.17 o 
  -1   1   3       11.71        9.35      1.15 o 
   0   1   3        1.13        1.06      0.75 o 
   1   1   3      540.34      504.85      6.44 o 
   2   1   3      167.02      164.36      3.24 o 
   3   1   3      465.17      409.91      5.37 o 
   4   1   3     1359.03     1445.25     16.26 o 
   5   1   3      125.70      106.38      3.43 o 
   6   1   3       78.80       68.41      6.58 o 
   7   1   3      627.67      611.03     15.64 o 
   8   1   3      481.16      492.74     17.59 o 
   9   1   3       74.93       74.01      6.72 o 
  10   1   3      309.05      293.87     15.67 o 
  11   1   3     1475.11     1414.33     31.84 o 
  12   1   3       28.66       30.96      6.12 o 
  13   1   3      122.81      135.75     10.76 o 
  14   1   3        1.76        4.26      4.17 o 
  15   1   3      130.15      142.99     12.27 o 
  16   1   3        6.93        7.13      5.75 o 
 -18   2   3        3.78        2.46      5.36 o 
 -17   2   3       77.81       74.50     10.50 o 
 -16   2   3      352.07      363.71     22.17 o 
 -15   2   3       81.53       80.24      8.49 o 
 -14   2   3       38.86       32.96      4.09 o 
 -13   2   3       24.84       25.33      3.58 o 
 -12   2   3      498.70      492.00     11.67 o 
 -11   2   3      154.60      142.04      5.91 o 
 -10   2   3      845.07      859.36     13.72 o 
  -9   2   3      746.90      729.58     12.04 o 
  -8   2   3       13.23       14.82      2.22 o 
  -7   2   3     2523.33     2558.30     25.30 o 
  -6   2   3     3301.48     3359.91     30.40 o 
  -5   2   3      539.60      478.69      7.84 o 
  -4   2   3       36.10       35.08      3.01 o 
  -3   2   3     1728.16     1697.54     16.56 o 
  -2   2   3       55.52       48.44      2.93 o 
  -1   2   3        0.45        3.29      1.60 o 
   0   2   3       67.02       79.68      4.87 o 
   1   2   3      979.98      966.38     16.62 o 
   2   2   3      657.43      676.55      8.34 o 
   3   2   3      851.71      916.40     10.30 o 
   4   2   3      572.92      656.11      8.40 o 
   5   2   3      462.05      434.70      6.65 o 
   6   2   3      161.29      177.14      4.22 o 
   7   2   3      555.37      522.18     18.22 o 
   8   2   3      209.64      216.46      9.68 o 
   9   2   3      471.92      460.14     14.80 o 
  10   2   3       93.71       93.99      7.82 o 
  11   2   3      499.85      510.96     17.22 o 
  12   2   3       60.62       66.38      7.95 o 
  13   2   3        2.02        7.11      4.60 o 
  14   2   3        3.93       10.64      7.58 o 
  15   2   3      150.45      155.04     12.61 o 
  16   2   3        2.42        7.10      5.36 o 
 -17   3   3        0.44        3.00      5.29 o 
 -16   3   3      141.39      154.97     20.67 o 
 -15   3   3      106.40      112.75      7.88 o 
 -14   3   3        5.11        6.38      2.77 o 
 -13   3   3       15.90       18.57      3.41 o 
 -12   3   3        1.54        3.69      2.23 o 
 -11   3   3        7.14        6.45      2.37 o 
 -10   3   3        3.45        2.62      1.99 o 
  -9   3   3       94.04      101.63      4.90 o 
  -8   3   3       38.41       40.87      3.23 o 
  -7   3   3      198.89      204.10      5.76 o 
  -6   3   3     1111.71     1170.08     14.64 o 
  -5   3   3      528.70      642.87      9.62 o 
  -4   3   3      121.77      144.05      5.82 o 
  -3   3   3        0.23       -0.20      0.89 o 
  -2   3   3      132.94      118.10      5.21 o 
  -1   3   3       17.88       16.95      2.20 o 
   0   3   3      177.43      169.99      5.33 o 
   1   3   3       58.36       60.68      2.53 o 
   2   3   3        8.79       13.02      1.48 o 
   3   3   3        6.68        3.53      1.20 o 
   4   3   3       20.33       29.27      2.20 o 
   5   3   3      381.54      387.68      7.00 o 
   6   3   3      687.07      680.01     10.56 o 
   7   3   3       39.53       40.66      4.40 o 
   8   3   3       54.54       62.36      6.13 o 
   9   3   3       24.45       23.26      4.71 o 
  10   3   3      341.89      358.58     14.67 o 
  11   3   3      103.89       90.16      8.29 o 
  12   3   3      319.81      308.98     14.24 o 
  13   3   3        3.23        1.04      4.12 o 
  14   3   3       31.48       32.39      7.10 o 
  15   3   3       16.35       15.21      6.36 o 
 -16   4   3        3.23        5.91      6.33 o 
 -15   4   3      236.67      258.62     15.07 o 
 -14   4   3       16.56       15.33      3.65 o 
 -13   4   3        9.12        7.47      2.89 o 
 -12   4   3      187.97      205.63      7.45 o 
 -11   4   3       91.65       91.65      7.03 o 
 -10   4   3      373.10      380.33     12.94 o 
  -9   4   3      541.25      518.47     14.07 o 
  -8   4   3       30.76       30.83      3.14 o 
  -7   4   3       48.61       45.60      3.39 o 
  -6   4   3      165.19      157.83      5.13 o 
  -5   4   3      670.91      673.79     10.44 o 
  -4   4   3      412.96      434.31      7.68 o 
  -3   4   3     1929.82     1955.38     21.66 o 
  -2   4   3      205.69      190.02      6.49 o 
  -1   4   3      186.45      162.50      5.93 o 
   0   4   3      723.58      687.67     12.49 o 
   1   4   3       95.45      114.47      5.16 o 
   2   4   3       13.10       11.69      1.60 o 
   3   4   3      169.11      173.38      4.76 o 
   4   4   3        0.24       -0.71      1.27 o 
   5   4   3      321.11      310.39      7.09 o 
   6   4   3       64.14       64.46      4.46 o 
   7   4   3       85.77       84.10      4.24 o 
   8   4   3      116.23      130.46     11.83 o 
   9   4   3      180.58      171.09     10.42 o 
  10   4   3      178.03      171.60     17.00 o 
  11   4   3      243.72      232.25     12.09 o 
  12   4   3        0.02        4.37      4.36 o 
  13   4   3        5.27        6.56      5.01 o 
  14   4   3       55.98       65.33      9.01 o 
 -15   5   3       68.53       68.59      8.89 o 
 -14   5   3       73.19       75.36      7.12 o 
 -13   5   3       83.00       82.44      7.80 o 
 -12   5   3       36.48       35.52      6.99 o 
 -11   5   3      203.08      204.36      8.84 o 
 -10   5   3      223.82      237.46      9.14 o 
  -9   5   3       28.87       27.81      4.94 o 
  -8   5   3        5.96        5.51      2.75 o 
  -7   5   3       68.39       62.83      5.06 o 
  -6   5   3        3.99        1.11      2.20 o 
  -5   5   3      587.52      578.51     12.78 o 
  -4   5   3      106.54      107.64      9.60 o 
  -3   5   3      223.03      229.39      7.82 o 
  -2   5   3      337.80      324.04      9.22 o 
  -1   5   3        0.69       -2.33      1.82 o 
   0   5   3      243.55      246.98      7.99 o 
   1   5   3     1227.28     1242.70     19.24 o 
   2   5   3      662.97      661.10     13.26 o 
   3   5   3       74.40       80.91      5.37 o 
   4   5   3      419.17      437.85     10.74 o 
   5   5   3      129.79      123.25      6.04 o 
   6   5   3      244.99      228.64      8.03 o 
   7   5   3     1040.56     1080.09     18.46 o 
   8   5   3      642.79      681.09     30.34 o 
   9   5   3      279.75      299.04     20.50 o 
  10   5   3       11.70       22.17      9.33 o 
  11   5   3       35.14       32.17     10.00 o 
  12   5   3       19.44       13.00      9.33 o 
  13   5   3      495.74      567.07     32.84 o 
 -14   6   3      112.53       99.84      8.57 o 
 -13   6   3       21.37       20.92      4.76 o 
 -12   6   3       15.41       15.48      5.43 o 
 -11   6   3        4.07        3.84      3.46 o 
 -10   6   3        0.78       -0.24      2.77 o 
  -9   6   3        0.02        4.82      3.17 o 
  -8   6   3      584.35      531.18     13.65 o 
  -7   6   3      166.75      181.62      8.19 o 
  -6   6   3        0.14        1.21      2.49 o 
  -5   6   3       75.03       63.80     15.47 o 
  -4   6   3      116.85      102.07     13.33 o 
  -3   6   3      357.44      360.14     19.17 o 
  -2   6   3      458.99      484.88     12.49 o 
  -1   6   3       44.17       33.76      4.12 o 
   0   6   3        7.55        7.28      3.23 o 
   1   6   3        0.18       -1.36      2.15 o 
   2   6   3        0.73        1.13      2.68 o 
   3   6   3       75.51       76.10      7.91 o 
   4   6   3       99.92       96.95      6.26 o 
   5   6   3        0.06        1.35      2.67 o 
   6   6   3       14.47       22.23      3.95 o 
   7   6   3       63.90       70.99      5.86 o 
   8   6   3       40.12       34.67      9.83 o 
   9   6   3        0.01        1.17      6.00 o 
  10   6   3        0.07       -2.83      6.33 o 
  11   6   3       40.04       45.51     12.33 o 
  12   6   3        9.02       17.84     10.17 o 
 -12   7   3        1.10       -0.01      3.70 o 
 -11   7   3       18.49       20.21      5.43 o 
 -10   7   3        0.37        1.98      3.20 o 
  -9   7   3       20.86       32.38      5.10 o 
  -8   7   3        8.03        5.75      3.40 o 
  -7   7   3       35.28       37.00      4.97 o 
  -6   7   3        0.59        4.01      3.13 o 
  -5   7   3       25.63       31.85      4.68 o 
  -4   7   3       19.56       18.76      4.74 o 
  -3   7   3      130.14      127.36      9.98 o 
  -2   7   3       12.56       12.61      3.62 o 
  -1   7   3       52.68       51.28      5.34 o 
   0   7   3       24.46       23.49      4.19 o 
   1   7   3       70.33       59.17      5.61 o 
   2   7   3      156.24      157.11      8.43 o 
   3   7   3      176.08      189.05      8.88 o 
   4   7   3       23.98       22.76      4.27 o 
   5   7   3        5.15        7.75      3.33 o 
   6   7   3        0.64        0.77      4.19 o 
   7   7   3        0.02        2.22      4.53 o 
   8   7   3       15.73       23.50      9.83 o 
   9   7   3      108.15       99.85     15.67 o 
  10   7   3       29.81       32.67     11.67 o 
 -10   8   3       23.20       30.78      7.19 o 
  -9   8   3        0.46       -1.15      4.65 o 
  -8   8   3       14.34       22.78      6.12 o 
  -7   8   3      643.64      619.69     20.73 o 
  -6   8   3        3.32       12.46      5.33 o 
  -5   8   3       16.11       15.77      5.22 o 
  -4   8   3        7.81        5.33      4.00 o 
  -3   8   3       68.48       67.66      7.99 o 
  -2   8   3       11.53       10.16      4.75 o 
  -1   8   3      236.40      271.41     13.02 o 
   0   8   3       40.65       52.56      7.12 o 
   1   8   3       56.24       46.49      6.99 o 
   2   8   3       12.42        8.22      9.08 o 
   3   8   3       40.14       47.63      6.76 o 
   4   8   3        0.46        0.92      3.77 o 
   5   8   3       76.08       78.52      8.67 o 
   6   8   3       54.00       57.00      7.71 o 
   7   8   3      126.41      121.02     14.34 o 
  -6   9   3       11.03       13.47      9.17 o 
  -5   9   3       69.49       56.40      8.12 o 
  -4   9   3       17.87       14.68      5.30 o 
  -3   9   3        9.24       12.52      5.34 o 
  -2   9   3        6.96        9.23      4.98 o 
  -1   9   3        1.14        7.75      4.24 o 
   0   9   3        1.11        4.27      4.76 o 
   1   9   3       10.39       14.67     10.33 o 
   2   9   3        1.07        1.39      4.29 o 
   3   9   3        0.26        8.09      5.01 o 
   4   9   3        0.03        0.58      4.20 o 
 -17   0   4        0.83       -2.33      5.33 o 
 -16   0   4      141.10      128.35     14.84 o 
 -15   0   4        0.93       -2.83      4.83 o 
 -14   0   4      285.73      315.87     19.17 o 
 -13   0   4      379.43      370.88     19.67 o 
 -12   0   4     2040.43     2110.27     51.17 o 
 -11   0   4      293.45      318.21     16.67 o 
 -10   0   4      141.46      131.18     10.33 o 
  -9   0   4     1604.91     1718.88     40.01 o 
  -8   0   4     2778.62     2948.04     57.17 o 
  -7   0   4      487.66      536.23     17.84 o 
  -6   0   4     5061.88     5206.49     86.68 o 
  -5   0   4        7.72       10.00      3.17 o 
  -4   0   4      457.53      542.57     16.00 o 
  -2   0   4     2994.00     2998.71     53.51 o 
  -1   0   4      709.14      694.42     19.00 o 
   0   0   4     5789.16     5833.40     94.68 o 
   1   0   4     1499.02     1600.37     34.17 o 
   2   0   4     1681.04     1739.39     37.00 o 
   3   0   4     5369.85     5620.54     94.68 o 
   4   0   4      655.39      613.24     20.34 o 
   5   0   4     1054.17     1055.97     29.34 o 
   6   0   4     1642.38     1622.70     40.17 o 
   7   0   4      133.67      132.35     11.00 o 
   8   0   4      470.21      529.90     22.67 o 
   9   0   4     1313.04     1252.32     38.34 o 
  10   0   4       46.02       59.51      9.67 o 
  11   0   4      104.90      116.68     13.84 o 
  12   0   4      629.54      628.58     29.50 o 
  13   0   4        0.14        2.00      6.33 o 
  14   0   4       87.13      101.51     15.00 o 
  15   0   4       56.66       77.68     14.50 o 
 -18   1   4      229.73      165.93     12.83 o 
 -17   1   4       16.63       11.26      5.58 o 
 -16   1   4      106.29      105.35     11.20 o 
 -15   1   4       30.78       38.86      5.18 o 
 -14   1   4       16.85       17.47      4.47 o 
 -13   1   4       55.74       54.96      6.59 o 
 -12   1   4      252.02      250.78     18.92 o 
 -11   1   4       26.16       30.71      4.76 o 
 -10   1   4      373.83      358.07      9.95 o 
  -9   1   4        1.98        2.44      2.01 o 
  -8   1   4       46.99       44.08      3.67 o 
  -7   1   4      489.67      473.36      9.96 o 
  -6   1   4     1181.44     1234.47     17.10 o 
  -5   1   4      200.74      185.08      5.50 o 
  -4   1   4     1631.57     1585.25     39.46 o 
  -3   1   4       32.66       36.94      2.62 o 
  -2   1   4      330.93      282.18      5.49 o 
  -1   1   4        7.04        8.02      1.71 o 
   0   1   4       17.66       15.59      2.11 o 
   1   1   4      151.92      127.62      3.66 o 
   2   1   4     1086.78     1082.52     11.50 o 
   3   1   4       32.33       31.10      2.19 o 
   4   1   4     1386.09     1460.50     15.95 o 
   5   1   4       43.12       45.17      4.46 o 
   6   1   4       53.98       56.41      5.20 o 
   7   1   4      416.78      382.35     12.76 o 
   8   1   4      799.62      743.67     19.19 o 
   9   1   4      505.23      558.78     17.23 o 
  10   1   4      358.01      361.25     14.51 o 
  11   1   4      158.13      146.06     10.46 o 
  12   1   4       43.04       36.74      7.50 o 
  13   1   4       37.96       52.94      7.99 o 
  14   1   4        6.14       18.06      6.16 o 
  15   1   4       99.77       99.47     10.72 o 
 -18   2   4        3.57        9.32      7.17 o 
 -17   2   4       50.47       52.55      8.13 o 
 -16   2   4       10.80       11.20      4.23 o 
 -15   2   4       16.78        8.06      3.65 o 
 -14   2   4       14.78       11.11      3.19 o 
 -13   2   4       34.41       30.94      3.87 o 
 -12   2   4      654.57      682.14     17.15 o 
 -11   2   4      366.74      388.50      9.48 o 
 -10   2   4       69.92       74.77      4.48 o 
  -9   2   4       25.58       29.51      2.95 o 
  -8   2   4        5.11        9.62      2.54 o 
  -7   2   4        0.21        0.76      1.38 o 
  -6   2   4       26.76       18.59      2.31 o 
  -5   2   4     2289.85     2390.34     23.29 o 
  -4   2   4      389.68      357.44      7.25 o 
  -3   2   4      401.39      442.41      6.98 o 
  -2   2   4       20.33       30.04      1.88 o 
  -1   2   4       15.72       15.46      1.48 o 
   0   2   4      547.09      636.08      8.47 o 
   1   2   4      821.28      855.68     10.34 o 
   2   2   4     3517.98     3672.97     30.72 o 
   3   2   4       13.32       18.57      1.67 o 
   4   2   4       76.98       89.34      3.13 o 
   5   2   4        2.89        3.60      1.13 o 
   6   2   4        0.02        0.35      1.87 o 
   7   2   4      120.35      113.57      7.38 o 
   8   2   4      549.92      539.93     16.75 o 
   9   2   4       66.36       70.85      7.02 o 
  10   2   4      241.29      236.50     11.81 o 
  11   2   4        9.54        7.14      6.50 o 
  12   2   4       14.57       17.28      5.18 o 
  13   2   4       26.27       24.02      6.47 o 
  14   2   4       52.18       40.94      7.90 o 
  15   2   4        0.62        4.12      5.06 o 
 -17   3   4       56.28       66.16     10.17 o 
 -16   3   4      218.88      238.64     13.53 o 
 -15   3   4        0.23        3.74      3.05 o 
 -14   3   4      172.12      169.42      7.71 o 
 -13   3   4       34.71       31.90      4.04 o 
 -12   3   4      259.49      265.86      8.69 o 
 -11   3   4      149.88      146.15      8.59 o 
 -10   3   4      364.09      355.85      8.81 o 
  -9   3   4      198.07      185.75      6.20 o 
  -8   3   4      701.12      674.54     17.35 o 
  -7   3   4        0.08        0.28      1.68 o 
  -6   3   4      327.33      290.59      6.63 o 
  -5   3   4      152.62      164.54      4.69 o 
  -4   3   4      304.82      266.36      6.72 o 
  -3   3   4      555.58      597.28     20.38 o 
  -2   3   4      914.87      922.53     14.74 o 
  -1   3   4        8.42        2.28      1.45 o 
   0   3   4      219.05      183.17      5.84 o 
   1   3   4      146.58      138.84      3.70 o 
   2   3   4     1414.29     1450.88     15.55 o 
   3   3   4        8.30        4.63      1.32 o 
   4   3   4      950.66      901.76     11.63 o 
   5   3   4       77.55       85.16      3.54 o 
   6   3   4      506.83      526.91     10.68 o 
   7   3   4       76.71       72.77      8.42 o 
   8   3   4     1245.84     1185.00     25.61 o 
   9   3   4      438.44      440.44     17.09 o 
  10   3   4      179.43      181.24     10.85 o 
  11   3   4      542.76      545.88     30.67 o 
  12   3   4       43.72       47.15     12.00 o 
  13   3   4       61.47       54.81      7.93 o 
  14   3   4       43.74       72.39     15.25 o 
 -16   4   4       62.79       80.35      9.71 o 
 -15   4   4       28.90       26.10      4.42 o 
 -14   4   4      253.33      269.83      9.33 o 
 -13   4   4       46.31       49.25      9.12 o 
 -12   4   4      118.61      115.17      8.69 o 
 -11   4   4       48.22       51.11      4.42 o 
 -10   4   4      796.25      793.86     18.62 o 
  -9   4   4      104.07      106.22      7.99 o 
  -8   4   4      330.44      344.19     10.24 o 
  -7   4   4      622.36      629.65     13.78 o 
  -6   4   4      347.91      387.32     11.10 o 
  -5   4   4       11.36       15.59      4.22 o 
  -4   4   4      437.07      396.06     12.11 o 
  -3   4   4      287.21      291.90      8.49 o 
  -2   4   4       27.82       26.04      3.14 o 
  -1   4   4       93.72       80.53      6.67 o 
   0   4   4      692.44      722.87     13.31 o 
   1   4   4      109.11      106.55     10.22 o 
   2   4   4      301.35      310.20      8.33 o 
   3   4   4      103.10      101.23      7.16 o 
   4   4   4      584.71      612.17     11.93 o 
   5   4   4      170.48      158.03      8.18 o 
   6   4   4      285.11      269.41     15.84 o 
   7   4   4      278.33      281.87     19.00 o 
   8   4   4        3.47        6.50      6.67 o 
   9   4   4        9.87        6.67      6.17 o 
  10   4   4       45.21       49.34     11.83 o 
  11   4   4      340.80      324.04     23.00 o 
  12   4   4       97.01       85.18     15.00 o 
  13   4   4        0.74       12.00      8.83 o 
  14   4   4       18.57       12.33      9.17 o 
 -15   5   4        7.18        4.73      4.03 o 
 -14   5   4       19.60       19.38      4.56 o 
 -13   5   4       95.10      106.08      7.95 o 
 -12   5   4       79.64       78.86      6.76 o 
 -11   5   4       32.58       28.38      4.65 o 
 -10   5   4       91.33       87.81      7.53 o 
  -9   5   4       37.33       46.98      5.89 o 
  -8   5   4       25.87       15.48      8.33 o 
  -7   5   4        7.20       12.81      3.42 o 
  -6   5   4        0.00       -1.53      2.07 o 
  -5   5   4        0.05       -0.31      2.01 o 
  -4   5   4       57.03       58.87     12.33 o 
  -3   5   4      115.26      104.17      5.96 o 
  -2   5   4        0.09       -2.54      1.85 o 
  -1   5   4        2.59        1.24      2.14 o 
   0   5   4        2.78        5.23      2.43 o 
   1   5   4       69.12       78.06      6.46 o 
   2   5   4       89.17       84.26      5.28 o 
   3   5   4        6.85        7.65      2.74 o 
   4   5   4       12.55       15.07      2.98 o 
   5   5   4      105.06      105.40      7.06 o 
   6   5   4       52.17       60.19      6.28 o 
   7   5   4      503.03      489.89     26.34 o 
   8   5   4       14.75       17.50      8.00 o 
   9   5   4       74.21       86.51     14.00 o 
  10   5   4        9.79       15.84      7.67 o 
  11   5   4        6.99       -6.17      6.67 o 
  12   5   4        0.39       -2.33      6.83 o 
  13   5   4      166.84      165.85     20.67 o 
 -14   6   4       45.56       50.82      6.67 o 
 -13   6   4       64.65       56.05      6.37 o 
 -12   6   4      171.55      153.41      9.13 o 
 -11   6   4        2.96        2.02      3.18 o 
 -10   6   4      200.09      235.81     14.01 o 
  -9   6   4      208.02      197.83     12.93 o 
  -8   6   4       69.24       65.79      6.03 o 
  -7   6   4       83.75       89.24      6.57 o 
  -6   6   4        3.34        2.91      2.82 o 
  -5   6   4      226.39      222.72      8.72 o 
  -4   6   4      110.12      118.01      6.96 o 
  -3   6   4       88.88       82.80      9.46 o 
  -2   6   4        2.43       -0.91      2.34 o 
  -1   6   4       29.21       33.12      4.31 o 
   0   6   4       10.41        8.71      3.07 o 
   1   6   4      264.26      279.70     10.88 o 
   2   6   4      583.94      581.85     13.81 o 
   3   6   4      124.35      121.12      6.87 o 
   4   6   4        8.15        8.33      3.89 o 
   5   6   4      250.59      254.84     10.44 o 
   6   6   4      161.05      172.92     19.92 o 
   7   6   4      256.77      268.03     20.50 o 
   8   6   4      105.34       94.68     14.50 o 
   9   6   4       23.22       16.00      9.00 o 
  10   6   4        9.39       12.00      9.00 o 
  11   6   4       45.79       70.84     15.17 o 
 -12   7   4       67.24       58.99      6.89 o 
 -11   7   4        0.66       -1.62      3.63 o 
 -10   7   4       33.69       40.73      5.81 o 
  -9   7   4       37.34       26.11      7.49 o 
  -8   7   4      167.29      182.80      9.55 o 
  -7   7   4        2.16        3.46      3.34 o 
  -6   7   4        0.04        2.82      4.13 o 
  -5   7   4       67.76       61.62      7.18 o 
  -4   7   4       28.57       36.17      5.07 o 
  -3   7   4       97.55       93.02      8.35 o 
  -2   7   4      258.90      267.27     12.77 o 
  -1   7   4       37.74       41.44      5.08 o 
   0   7   4        0.91       -3.21      2.53 o 
   1   7   4       92.52       87.35      6.70 o 
   2   7   4      106.37      130.48     12.76 o 
   3   7   4       13.04       12.75      3.83 o 
   4   7   4      103.88      136.68      8.15 o 
   5   7   4        2.89        2.92      3.28 o 
   6   7   4      197.02      197.93     12.09 o 
   7   7   4      112.06       58.01     13.00 o 
   8   7   4       15.58       18.34      9.67 o 
   9   7   4       33.42       40.01     12.67 o 
  -9   8   4       77.71       75.21      9.35 o 
  -8   8   4        1.30        1.13      4.58 o 
  -7   8   4       18.62       19.22      5.81 o 
  -6   8   4       24.11       24.81      6.15 o 
  -5   8   4        2.96        4.03      3.43 o 
  -4   8   4        9.53        9.84      3.83 o 
  -3   8   4       17.86       22.13      4.97 o 
  -2   8   4        3.60        0.66      5.17 o 
  -1   8   4      119.73      116.57      8.02 o 
   0   8   4       24.06       22.03      4.91 o 
   1   8   4        1.82        4.23      3.58 o 
   2   8   4        9.77        3.94      3.56 o 
   3   8   4        0.55       -1.94      3.28 o 
   4   8   4        0.19        5.94      3.73 o 
   5   8   4       31.75       41.46      9.22 o 
   6   8   4        0.61        3.50      5.36 o 
  -5   9   4        1.36       -2.35      4.07 o 
  -4   9   4        1.31        5.02      4.65 o 
  -3   9   4       20.72       18.57      6.00 o 
  -2   9   4        6.56        2.56      4.83 o 
  -1   9   4        1.24        3.85      4.75 o 
   0   9   4        0.11        3.68      4.59 o 
   1   9   4        0.84        1.88      4.83 o 
   2   9   4        0.01        2.09      4.56 o 
 -18   1   5      134.69      116.09     11.17 o 
 -17   1   5       12.13        5.47      5.59 o 
 -16   1   5      104.36      107.84      7.86 o 
 -15   1   5        0.63       -0.55      3.24 o 
 -14   1   5      434.68      426.43     15.66 o 
 -13   1   5       73.53       77.87     13.75 o 
 -12   1   5      203.75      190.04      9.78 o 
 -11   1   5       19.88       19.82      5.33 o 
 -10   1   5      337.32      323.49      9.68 o 
  -9   1   5      181.40      197.52      7.15 o 
  -8   1   5     1912.53     1854.51     24.63 o 
  -7   1   5      528.50      597.62     11.77 o 
  -6   1   5        0.10       -0.64      1.42 o 
  -5   1   5      599.84      657.70     25.20 o 
  -4   1   5     1376.33     1353.40     26.92 o 
  -3   1   5        1.37       -0.57      1.27 o 
  -2   1   5      716.62      707.80     11.81 o 
  -1   1   5       34.32       39.64      2.57 o 
   0   1   5       22.30       16.27      1.83 o 
   1   1   5      783.02      851.30     10.79 o 
   2   1   5     2809.91     2892.19     25.56 o 
   3   1   5        0.33       -0.55      0.93 o 
   4   1   5      826.86      807.24     18.89 o 
   5   1   5        4.11        7.45      3.67 o 
   6   1   5      901.66      874.70     20.46 o 
   7   1   5      225.62      259.58     11.17 o 
   8   1   5     1310.17     1365.33     28.71 o 
   9   1   5     1726.25     1644.90     33.25 o 
  10   1   5      331.85      301.13     27.34 o 
  11   1   5        0.00        1.33      3.64 o 
  12   1   5      136.03      157.40     16.75 o 
  13   1   5        9.36       16.78      5.64 o 
  14   1   5      103.63      104.52     11.14 o 
  15   1   5       95.47      118.27     17.34 o 
 -17   2   5      232.69      213.59     18.48 o 
 -16   2   5        5.91        8.70      7.89 o 
 -15   2   5       55.85       51.35      5.75 o 
 -14   2   5      428.43      422.53     11.31 o 
 -13   2   5        0.61        1.87      2.44 o 
 -12   2   5     1516.53     1531.17     21.50 o 
 -11   2   5       66.26       55.87      4.34 o 
 -10   2   5      225.69      212.31      6.92 o 
  -9   2   5      128.08      150.76      5.73 o 
  -8   2   5     1295.27     1349.18     17.62 o 
  -7   2   5       39.96       43.21      5.40 o 
  -6   2   5      540.05      531.81     15.64 o 
  -5   2   5      110.67      146.84      4.61 o 
  -4   2   5     1559.26     1503.53     16.90 o 
  -3   2   5      187.76      207.00      5.85 o 
  -2   2   5      141.36      113.78      6.51 o 
  -1   2   5      251.12      269.03      5.70 o 
   0   2   5     5153.91     5324.17     55.19 o 
   1   2   5        6.33        5.12      1.68 o 
   2   2   5     2571.66     2612.63     24.20 o 
   3   2   5        3.89        4.67      1.37 o 
   4   2   5       37.65       38.20      2.38 o 
   5   2   5      679.86      631.51     16.33 o 
   6   2   5     1439.24     1456.87     27.93 o 
   7   2   5      145.15      128.08      8.35 o 
   8   2   5       14.35       21.09      4.64 o 
   9   2   5      303.76      260.94     12.43 o 
  10   2   5      323.56      299.90     15.67 o 
  11   2   5       16.35        8.99      4.53 o 
  12   2   5      149.00      170.57     19.59 o 
  13   2   5       17.26       10.58      5.39 o 
  14   2   5      177.02      193.39     14.58 o 
 -17   3   5       49.53       43.65      8.33 o 
 -16   3   5        0.68        0.68      3.08 o 
 -15   3   5       10.45        7.11      3.40 o 
 -14   3   5      156.07      160.11      7.55 o 
 -13   3   5       85.08       92.60      5.88 o 
 -12   3   5        1.92        3.84      3.63 o 
 -11   3   5       17.49       16.51      3.11 o 
 -10   3   5        0.74        1.56      2.20 o 
  -9   3   5      276.32      306.47      8.08 o 
  -8   3   5     1231.26     1238.39     16.90 o 
  -7   3   5      488.36      467.92      9.21 o 
  -6   3   5      103.00      102.29      4.96 o 
  -5   3   5       95.49       82.12      4.19 o 
  -4   3   5       62.09       54.11      3.23 o 
  -3   3   5      275.48      295.57      8.43 o 
  -2   3   5      769.22      823.35     25.56 o 
  -1   3   5      294.95      293.30      8.74 o 
   0   3   5      100.80      119.02      6.72 o 
   1   3   5       80.94       79.06      3.99 o 
   2   3   5        0.94        2.63      2.56 o 
   3   3   5        5.79        7.49      1.76 o 
   4   3   5      579.66      609.17      9.48 o 
   5   3   5       82.56       70.25      5.93 o 
   6   3   5       79.07       84.06     11.75 o 
   7   3   5      326.99      333.53     12.86 o 
   8   3   5      173.20      174.43     10.09 o 
   9   3   5      223.50      220.93     11.55 o 
  10   3   5      947.27      852.68     36.84 o 
  11   3   5        0.59       -1.10      3.48 o 
  12   3   5        1.25        2.99      4.59 o 
  13   3   5       53.38       62.88      9.07 o 
  14   3   5        6.95       23.61      7.26 o 
 -16   4   5        0.11        2.01      4.32 o 
 -15   4   5        7.58        3.58      3.76 o 
 -14   4   5      197.44      213.55     10.18 o 
 -13   4   5       24.13       37.83      5.40 o 
 -12   4   5      271.03      255.85     16.11 o 
 -11   4   5       74.41       72.88      6.18 o 
 -10   4   5       31.02       37.02      4.81 o 
  -9   4   5        2.91        3.16      2.91 o 
  -8   4   5      316.24      319.87     10.31 o 
  -7   4   5        5.86        4.28      2.36 o 
  -6   4   5       50.09       55.69      6.24 o 
  -5   4   5       33.74       31.41      3.88 o 
  -4   4   5       16.32       12.95      2.79 o 
  -3   4   5       37.34       39.94      4.94 o 
  -2   4   5       40.83       34.25      3.66 o 
  -1   4   5      186.82      196.39      7.06 o 
   0   4   5      146.42      122.88      6.26 o 
   1   4   5       29.44       36.41      4.38 o 
   2   4   5      335.76      343.44      9.09 o 
   3   4   5       64.60       72.50      8.65 o 
   4   4   5      194.52      195.19      6.88 o 
   5   4   5       34.20       40.11      4.95 o 
   6   4   5      335.41      312.87     20.50 o 
   7   4   5       48.87       58.84     11.50 o 
   8   4   5       17.90        7.83      7.00 o 
   9   4   5        2.45       11.67      7.83 o 
  10   4   5        0.21       -0.17      6.50 o 
  11   4   5       68.41       73.01     14.17 o 
  12   4   5        4.70       10.50      9.17 o 
  13   4   5        8.35        1.50      8.67 o 
 -15   5   5        7.96        5.93      5.60 o 
 -14   5   5       90.92       91.97      7.98 o 
 -13   5   5        0.21        1.63      3.37 o 
 -12   5   5      118.16      120.94      8.24 o 
 -11   5   5       13.82        8.23      3.54 o 
 -10   5   5      370.25      362.30     15.38 o 
  -9   5   5       13.42       14.70      3.79 o 
  -8   5   5      251.75      239.59     10.15 o 
  -7   5   5       18.60       20.11      3.88 o 
  -6   5   5       24.79       31.26      5.72 o 
  -5   5   5      100.27       86.72      7.87 o 
  -4   5   5      724.36      725.82     15.53 o 
  -3   5   5      115.56      117.49      6.63 o 
  -2   5   5       17.69       15.48      3.20 o 
  -1   5   5        1.41        1.72      2.16 o 
   0   5   5      330.21      326.58     14.02 o 
   1   5   5        1.00        0.19      2.17 o 
   2   5   5      442.63      469.55     11.68 o 
   3   5   5       89.73      105.88      8.77 o 
   4   5   5      295.94      304.17      9.42 o 
   5   5   5       26.13       18.93      7.42 o 
   6   5   5     1408.91     1343.17     46.34 o 
   7   5   5        0.01       -6.33      5.17 o 
   8   5   5       68.18       49.84     11.17 o 
   9   5   5       12.79        9.83      8.67 o 
  10   5   5      153.17      150.02     19.00 o 
  11   5   5      165.66      166.52     20.34 o 
  12   5   5       77.97       81.84     16.17 o 
 -14   6   5        4.76        6.30      4.14 o 
 -13   6   5        0.55        3.08      5.72 o 
 -12   6   5       18.29       19.80      4.78 o 
 -11   6   5       40.87       46.46      6.11 o 
 -10   6   5      271.67      243.88     11.51 o 
  -9   6   5        2.83        6.30      3.41 o 
  -8   6   5       13.92       17.40      4.14 o 
  -7   6   5        0.65       -1.35      2.74 o 
  -6   6   5       51.43       45.56      5.23 o 
  -5   6   5        1.23        3.08      2.79 o 
  -4   6   5      317.12      278.00     22.00 o 
  -3   6   5      160.91      169.42      8.07 o 
  -2   6   5       45.76       35.77      4.71 o 
  -1   6   5      377.54      369.93     11.29 o 
   0   6   5      241.72      227.10      8.91 o 
   1   6   5       11.14        6.35      3.16 o 
   2   6   5      344.16      330.44     14.55 o 
   3   6   5      142.78      157.18     18.70 o 
   4   6   5        1.89        7.94      3.24 o 
   5   6   5      497.43      481.00     16.56 o 
   6   6   5       86.69      100.18     15.34 o 
   7   6   5       12.04       17.84      9.83 o 
   8   6   5       33.10       55.51     13.84 o 
   9   6   5        0.11       -6.33      6.17 o 
  10   6   5        8.16        7.83      9.00 o 
 -12   7   5        1.94        2.11      4.14 o 
 -11   7   5        0.13        1.58      3.71 o 
 -10   7   5        0.26       -2.74      3.31 o 
  -9   7   5        0.33       -1.92      3.36 o 
  -8   7   5        4.64        2.00      3.56 o 
  -7   7   5       39.37       40.81      5.53 o 
  -6   7   5       44.19       48.34      7.58 o 
  -5   7   5       12.28       10.70      4.04 o 
  -4   7   5        0.82       -2.99      2.85 o 
  -3   7   5        1.15        0.02      3.02 o 
  -2   7   5       12.85        9.54      3.66 o 
  -1   7   5        3.75       -0.69      2.71 o 
   0   7   5       20.08       22.56      4.40 o 
   1   7   5       33.32       36.58      5.12 o 
   2   7   5        0.40        2.46      3.96 o 
   3   7   5       32.72       32.74      5.29 o 
   4   7   5        3.21        4.27      3.40 o 
   5   7   5        3.03        4.62      4.29 o 
   6   7   5       64.69       64.51     13.67 o 
   7   7   5        3.06       14.17      9.33 o 
   8   7   5       48.78       60.34     14.84 o 
  -9   8   5       41.02       37.90      6.18 o 
  -8   8   5        9.26       14.31      4.37 o 
  -7   8   5        0.01       -1.71      3.41 o 
  -6   8   5        0.46        4.44      3.61 o 
  -5   8   5       12.57       11.81      5.26 o 
  -4   8   5       17.30       23.83      5.11 o 
  -3   8   5        2.42       -0.16      3.95 o 
  -2   8   5      122.38      128.84      8.56 o 
  -1   8   5       78.73       77.98      7.06 o 
   0   8   5        0.40        2.26      3.51 o 
   1   8   5        3.24        5.88      3.80 o 
   2   8   5        6.85       10.21      4.22 o 
   3   8   5       12.30       16.12      5.57 o 
   4   8   5      267.91      318.08     12.54 o 
   5   8   5       14.71       11.37      6.07 o 
   6   8   5        3.08       13.17     10.67 o 
 -18   0   6       16.30        4.00      8.17 o 
 -17   0   6       31.78       37.00     10.50 o 
 -16   0   6       73.72       71.84     12.00 o 
 -15   0   6      531.71      562.40     26.84 o 
 -14   0   6      471.86      478.89     23.34 o 
 -13   0   6       24.23       24.34      7.00 o 
 -12   0   6      270.12      258.03     15.84 o 
 -11   0   6        0.09        0.00      3.67 o 
 -10   0   6     1085.53     1047.97     31.00 o 
  -9   0   6      639.79      617.41     22.00 o 
  -8   0   6       14.11        4.33      3.50 o 
  -7   0   6       32.49        3.83      3.33 o 
  -6   0   6      540.42      469.89     17.34 o 
  -5   0   6        1.87        4.00      3.17 o 
  -3   0   6      706.46      640.75     21.00 o 
  -2   0   6      217.23      256.03     13.00 o 
  -1   0   6     1095.94     1127.31     30.17 o 
   0   0   6     4597.73     4772.60     85.51 o 
   1   0   6     1013.06     1029.30     29.50 o 
   2   0   6     2076.89     2122.93     48.01 o 
   3   0   6      599.61      592.13     11.58 o 
   4   0   6      170.33      175.36     12.50 o 
   5   0   6      173.00      159.19     12.33 o 
   6   0   6        2.27        3.17      3.83 o 
   7   0   6     1444.51     1383.34     41.51 o 
   8   0   6      103.90       89.68     11.67 o 
   9   0   6       50.78       76.01     11.50 o 
  10   0   6      344.03      337.54     21.50 o 
  11   0   6      153.29      167.52     17.34 o 
  12   0   6       75.90       65.34     12.83 o 
  13   0   6       18.76       27.00     10.00 o 
  14   0   6       89.19      103.18     17.00 o 
 -18   1   6        2.40       -3.08      3.80 o 
 -17   1   6       20.06       22.16      5.23 o 
 -16   1   6       11.91       10.39      4.00 o 
 -15   1   6        1.07        8.69      6.42 o 
 -14   1   6      210.27      196.57     11.92 o 
 -13   1   6      138.70      137.72     21.00 o 
 -12   1   6       41.62       38.69      5.78 o 
 -11   1   6       27.16       24.98      4.36 o 
 -10   1   6       55.38       49.78     10.50 o 
  -9   1   6        5.01        6.65      3.02 o 
  -8   1   6      521.36      524.93     11.71 o 
  -7   1   6      254.29      248.18      7.68 o 
  -6   1   6        4.51        4.19      2.01 o 
  -5   1   6       96.25       90.84     13.12 o 
  -4   1   6      243.57      256.42      8.15 o 
  -3   1   6     1092.35     1192.22     22.06 o 
  -2   1   6     1393.08     1485.93     20.25 o 
  -1   1   6      787.40      791.93     11.49 o 
   0   1   6      400.90      430.83      7.92 o 
   1   1   6     1045.54     1077.37     13.45 o 
   2   1   6       30.37       35.29      3.26 o 
   3   1   6        4.46        4.95      1.66 o 
   4   1   6      395.11      403.79     13.31 o 
   5   1   6      215.51      218.80     10.24 o 
   6   1   6      240.22      246.47     13.08 o 
   7   1   6       45.23       40.67      5.79 o 
   8   1   6      146.05      147.28      9.90 o 
   9   1   6      139.46      130.02     10.14 o 
  10   1   6      121.33      123.89     10.63 o 
  11   1   6       11.81       17.00      5.98 o 
  12   1   6      152.19      157.84     12.76 o 
  13   1   6        5.76        7.21      5.47 o 
  14   1   6       16.26       16.16      6.69 o 
 -17   2   6       12.79       10.97      4.71 o 
 -16   2   6        2.61        1.70      3.62 o 
 -15   2   6      171.23      164.29     10.87 o 
 -14   2   6       45.03       41.77      5.29 o 
 -13   2   6       41.68       41.23      4.52 o 
 -12   2   6       48.50       50.47      4.68 o 
 -11   2   6        4.43        5.19      2.43 o 
 -10   2   6       65.83       51.65      4.23 o 
  -9   2   6       59.20       63.09      6.01 o 
  -8   2   6        1.68       -1.28      1.62 o 
  -7   2   6        5.01       13.97      2.89 o 
  -6   2   6      327.38      320.42      7.40 o 
  -5   2   6      154.38      155.08      5.52 o 
  -4   2   6        0.26        0.23      1.25 o 
  -3   2   6       69.71       74.26      4.88 o 
  -2   2   6      129.42      152.99      4.79 o 
  -1   2   6      139.92      120.05      4.27 o 
   0   2   6     1794.37     1832.90     24.61 o 
   1   2   6       53.33       66.20      3.39 o 
   2   2   6      341.35      371.18      7.19 o 
   3   2   6       95.99      117.13      4.01 o 
   4   2   6      131.97      139.52      8.12 o 
   5   2   6        1.05        0.24      2.40 o 
   6   2   6      870.13      914.23     22.21 o 
   7   2   6       80.06       89.94      7.88 o 
   8   2   6      248.45      280.99     13.42 o 
   9   2   6       41.72       37.69      6.28 o 
  10   2   6        0.79       -0.91      3.28 o 
  11   2   6        1.94        5.53      4.60 o 
  12   2   6       23.02       37.77      7.64 o 
  13   2   6       17.74       26.44     11.08 o 
 -17   3   6       39.34       30.01      7.10 o 
 -16   3   6       20.28       21.57      9.41 o 
 -15   3   6       11.15       14.36      3.93 o 
 -14   3   6      265.36      259.03      9.28 o 
 -13   3   6      166.41      173.79      7.70 o 
 -12   3   6       81.77       89.57      5.73 o 
 -11   3   6       20.99       30.17      3.90 o 
 -10   3   6      162.10      147.32      7.75 o 
  -9   3   6       45.62       46.85      3.92 o 
  -8   3   6      227.59      230.86      9.59 o 
  -7   3   6       34.74       27.46      3.83 o 
  -6   3   6      349.32      386.08     15.31 o 
  -5   3   6      318.45      334.05     25.75 o 
  -4   3   6       38.79       32.01      3.74 o 
  -3   3   6       79.95       81.21      7.89 o 
  -2   3   6        4.25        1.48      1.72 o 
  -1   3   6      283.60      246.17      7.73 o 
   0   3   6      487.33      518.70     11.23 o 
   1   3   6      733.57      738.52     13.43 o 
   2   3   6      472.94      484.88     14.70 o 
   3   3   6       55.46       54.73      4.18 o 
   4   3   6      510.54      502.73     24.67 o 
   5   3   6      489.96      482.23     24.67 o 
   6   3   6      864.66      841.94     34.34 o 
   7   3   6        1.84        4.50      6.00 o 
   8   3   6      473.35      469.06     26.50 o 
   9   3   6       23.05       18.00      8.50 o 
  10   3   6       58.72       62.17     13.00 o 
  11   3   6       17.50       24.00     10.67 o 
  12   3   6       62.48       69.68     14.50 o 
  13   3   6        7.38       -0.67      7.83 o 
 -16   4   6      144.71      152.68     11.67 o 
 -15   4   6       98.07       85.75      7.92 o 
 -14   4   6       10.83       11.21      4.90 o 
 -13   4   6       23.02       31.52      5.28 o 
 -12   4   6      164.86      179.40      9.59 o 
 -11   4   6       26.19       14.15      3.92 o 
 -10   4   6      587.85      569.01     18.06 o 
  -9   4   6      326.68      318.79     10.97 o 
  -8   4   6        9.76        6.08      5.20 o 
  -7   4   6        2.14        3.94      2.59 o 
  -6   4   6       39.42       43.61      7.44 o 
  -5   4   6        0.52        0.78      3.67 o 
  -4   4   6      228.54      227.61      8.38 o 
  -3   4   6      268.09      275.75     10.15 o 
  -2   4   6      290.87      288.75     10.44 o 
  -1   4   6        1.22        1.80      2.03 o 
   0   4   6      155.14      145.00      9.24 o 
   1   4   6       23.28       23.98      3.23 o 
   2   4   6      800.51      830.66     15.20 o 
   3   4   6        9.44       13.48      3.45 o 
   4   4   6      162.75      174.86     17.17 o 
   5   4   6       36.50       26.67      8.67 o 
   6   4   6        1.06        2.17      5.00 o 
   7   4   6        0.29       -1.83      5.83 o 
   8   4   6      126.30      113.51     15.67 o 
   9   4   6        8.31        4.00      8.33 o 
  10   4   6       12.53       18.17      9.83 o 
  11   4   6        0.01       -0.17      7.67 o 
  12   4   6       68.71       84.34     16.00 o 
 -15   5   6        1.21        5.29      4.48 o 
 -14   5   6       10.01        9.43      4.51 o 
 -13   5   6       37.71       32.39      5.44 o 
 -12   5   6       53.22       35.84      5.56 o 
 -11   5   6       82.09       80.27      7.10 o 
 -10   5   6       36.36       33.11      9.77 o 
  -9   5   6       32.84       35.78      5.41 o 
  -8   5   6        0.32        1.07      2.52 o 
  -7   5   6       38.45       44.90      6.85 o 
  -6   5   6       98.90      101.65      6.87 o 
  -5   5   6      151.24      144.69      9.26 o 
  -4   5   6      334.35      335.20     10.83 o 
  -3   5   6      245.37      247.00     10.58 o 
  -2   5   6      110.16      110.47      9.69 o 
  -1   5   6      146.57      158.61      7.37 o 
   0   5   6       94.04      105.63      6.37 o 
   1   5   6        0.08       -0.54      2.35 o 
   2   5   6       28.33       29.82      4.08 o 
   3   5   6       25.82       31.89      4.15 o 
   4   5   6        2.18        0.50      5.17 o 
   5   5   6      244.86      196.19     19.17 o 
   6   5   6       25.98       27.00     10.17 o 
   7   5   6        2.52        3.67      6.83 o 
   8   5   6       30.65       35.00     10.83 o 
   9   5   6       11.24        2.50      7.67 o 
  10   5   6       36.70       18.67     10.67 o 
  11   5   6      142.53      161.52     20.84 o 
 -13   6   6       69.40       74.01      7.63 o 
 -12   6   6      100.04       99.50      8.13 o 
 -11   6   6        2.25        3.93      4.66 o 
 -10   6   6        4.98       -0.78      3.25 o 
  -9   6   6        4.49        8.53      3.72 o 
  -8   6   6        0.57       -0.84      2.91 o 
  -7   6   6       19.07       16.39      4.27 o 
  -6   6   6      253.01      255.25     10.52 o 
  -5   6   6      188.00      201.32     12.96 o 
  -4   6   6        1.48       -0.34      2.74 o 
  -3   6   6      444.08      463.77     13.23 o 
  -2   6   6        2.62       -1.33      2.82 o 
  -1   6   6       16.35       12.10      5.16 o 
   0   6   6      428.69      401.90     12.21 o 
   1   6   6      414.20      418.23     12.30 o 
   2   6   6        0.31       -0.59      2.51 o 
   3   6   6       35.93       31.51      5.93 o 
   4   6   6      190.71      226.36     21.50 o 
   5   6   6       11.14        2.50      6.67 o 
   6   6   6      174.63      223.03     22.34 o 
   7   6   6      145.95      182.86     21.17 o 
   8   6   6        0.05       -1.50      7.67 o 
   9   6   6        5.46        2.00      8.33 o 
 -11   7   6        0.11        3.66      4.01 o 
 -10   7   6       57.20       50.39      6.65 o 
  -9   7   6       14.31       20.13      4.69 o 
  -8   7   6       14.99       15.15      6.75 o 
  -7   7   6        4.67        6.07      4.06 o 
  -6   7   6       22.03       25.69      4.94 o 
  -5   7   6        4.65        7.25      4.50 o 
  -4   7   6       20.60       15.72      9.75 o 
  -3   7   6      123.91      122.04      8.24 o 
  -2   7   6       17.47       18.09      4.26 o 
  -1   7   6       30.57       39.81      5.55 o 
   0   7   6       12.75       10.12      4.82 o 
   1   7   6       36.46       46.85      5.59 o 
   2   7   6        0.43       -0.37      3.16 o 
   3   7   6        9.50       13.32      4.26 o 
   4   7   6      519.97      540.57     31.67 o 
   5   7   6        0.09       10.17      8.33 o 
   6   7   6       66.03       77.51     16.00 o 
   7   7   6       14.90       10.33     10.83 o 
  -8   8   6        0.17        2.92      3.89 o 
  -7   8   6        0.83       -1.89      3.57 o 
  -6   8   6        5.37        7.88      4.19 o 
  -5   8   6       16.14       14.17      4.78 o 
  -4   8   6       16.27       14.68      4.97 o 
  -3   8   6        0.16        3.98      4.42 o 
  -2   8   6        4.74       10.94      4.21 o 
  -1   8   6        6.80        4.42      4.00 o 
   0   8   6        0.74        4.42      3.94 o 
   1   8   6        8.77       11.71      4.49 o 
   2   8   6       17.65       16.66      4.87 o 
   3   8   6        0.87        2.58      5.03 o 
   4   8   6        0.17        7.17      8.50 o 
 -17   1   7       94.30       76.45      7.36 o 
 -16   1   7        9.32        8.48      4.03 o 
 -15   1   7       45.37       50.39      7.16 o 
 -14   1   7       32.58       31.44      6.01 o 
 -13   1   7       64.69       65.12      7.23 o 
 -12   1   7       60.11       61.50      7.50 o 
 -11   1   7      204.16      209.06      9.87 o 
 -10   1   7        9.22        9.09      3.35 o 
  -9   1   7      179.50      175.45      8.45 o 
  -8   1   7       64.96       51.59      4.47 o 
  -7   1   7       56.85       49.28      5.29 o 
  -6   1   7       72.41       89.48      5.31 o 
  -5   1   7      512.74      477.75     12.94 o 
  -4   1   7      225.08      219.24      9.72 o 
  -3   1   7        1.59        4.95      2.03 o 
  -2   1   7      145.09      121.07      4.81 o 
  -1   1   7     1627.99     1585.63     18.77 o 
   0   1   7      655.34      686.76     11.00 o 
   1   1   7      705.96      663.50     13.18 o 
   2   1   7        0.02       -0.32      1.50 o 
   3   1   7      300.63      283.01     11.57 o 
   4   1   7       49.52       51.79      6.05 o 
   5   1   7     1328.34     1281.21     44.01 o 
   6   1   7      183.19      169.11     10.44 o 
   7   1   7      223.54      217.78     12.92 o 
   8   1   7       34.77       28.73      6.00 o 
   9   1   7       63.43       62.75      8.25 o 
  10   1   7       15.98       27.99     13.42 o 
  11   1   7       72.72       81.84      9.66 o 
  12   1   7        8.76        9.15      5.86 o 
  13   1   7       26.00       34.32      9.92 o 
 -17   2   7        6.87        5.00      4.35 o 
 -16   2   7       49.61       50.43      6.39 o 
 -15   2   7      175.00      137.50     14.81 o 
 -14   2   7       67.68       57.60      6.03 o 
 -13   2   7      227.98      232.33     13.26 o 
 -12   2   7       40.29       37.35      4.22 o 
 -11   2   7       34.35       26.88      5.41 o 
 -10   2   7      295.58      299.99      8.69 o 
  -9   2   7      785.96      753.62     13.59 o 
  -8   2   7       71.11       74.38      4.99 o 
  -7   2   7      537.65      483.67      9.93 o 
  -6   2   7      123.41      114.85      4.95 o 
  -5   2   7       62.64       53.43      4.06 o 
  -4   2   7        1.54       -0.03      1.54 o 
  -3   2   7      351.99      334.92      9.61 o 
  -2   2   7      602.10      647.78     10.92 o 
  -1   2   7      431.89      443.04     10.92 o 
   0   2   7      565.37      574.54     10.03 o 
   1   2   7      142.39      130.29      4.88 o 
   2   2   7       48.99       56.20      4.35 o 
   3   2   7      172.37      176.95      9.20 o 
   4   2   7       94.63       89.07      7.49 o 
   5   2   7      146.18      164.01      9.93 o 
   6   2   7      225.95      220.18     11.34 o 
   7   2   7       72.76       53.30     10.58 o 
   8   2   7       16.96        9.54      4.64 o 
   9   2   7      149.70      147.05     11.29 o 
  10   2   7        0.07       -1.41      3.77 o 
  11   2   7       33.88       48.07     10.17 o 
  12   2   7       49.48       45.12      8.29 o 
 -16   3   7        3.06        3.01      4.08 o 
 -15   3   7        1.01        0.72      3.91 o 
 -14   3   7        1.09        2.80      3.64 o 
 -13   3   7        0.20       -2.44      2.98 o 
 -12   3   7       11.55       12.31      4.00 o 
 -11   3   7        0.27        1.34      2.94 o 
 -10   3   7       90.20      101.31     11.05 o 
  -9   3   7      354.76      347.74     11.58 o 
  -8   3   7      244.02      245.73     14.78 o 
  -7   3   7      100.23       76.71      6.95 o 
  -6   3   7       11.83       11.94      4.34 o 
  -5   3   7       22.47       21.19      5.27 o 
  -4   3   7        1.85       -1.18      1.96 o 
  -3   3   7      159.98      143.83     11.63 o 
  -2   3   7        0.27        0.20      1.99 o 
  -1   3   7      409.61      427.88     10.80 o 
   0   3   7       23.07       33.86      3.65 o 
   1   3   7      241.79      248.62     15.50 o 
   2   3   7       99.79      108.30     18.50 o 
   3   3   7      373.23      359.21     21.67 o 
   4   3   7        0.28        0.00      4.67 o 
   5   3   7       26.30       23.84      8.33 o 
   6   3   7      424.08      435.39     25.67 o 
   7   3   7       57.95       46.34     10.83 o 
   8   3   7      230.25      242.86     22.34 o 
   9   3   7        1.53       -1.17      7.33 o 
  10   3   7        4.05        0.67      6.50 o 
  11   3   7        2.27       -5.00      7.50 o 
  12   3   7        2.96       10.33      9.67 o 
 -16   4   7       43.00       39.31      9.46 o 
 -15   4   7      282.97      334.70     13.48 o 
 -14   4   7       14.87       16.23      4.55 o 
 -13   4   7       11.05        3.22      3.66 o 
 -12   4   7       56.90       43.31      5.93 o 
 -11   4   7       31.81       34.59      5.35 o 
 -10   4   7        5.80        7.61      3.46 o 
  -9   4   7      178.93      196.50      9.57 o 
  -8   4   7       97.31       98.88      7.39 o 
  -7   4   7        8.99       16.21      3.77 o 
  -6   4   7      293.51      300.40     10.43 o 
  -5   4   7      202.85      218.25      8.89 o 
  -4   4   7       10.63        5.93      3.24 o 
  -3   4   7     1383.32     1374.96     22.75 o 
  -2   4   7       24.43       26.00      3.82 o 
  -1   4   7      126.00      118.30      7.57 o 
   0   4   7       15.07       17.35      3.32 o 
   1   4   7       59.89       57.31      4.69 o 
   2   4   7       71.31       78.46      5.37 o 
   3   4   7      202.43      212.86     18.00 o 
   4   4   7       48.72       47.34     11.17 o 
   5   4   7        3.35       -2.83      5.17 o 
   6   4   7       55.92       60.67     13.17 o 
   7   4   7       48.87       56.67     12.67 o 
   8   4   7        0.62        2.67      6.83 o 
   9   4   7      294.38      337.21     25.34 o 
  10   4   7       41.84       41.34     13.67 o 
  11   4   7       11.67       24.00     11.33 o 
 -14   5   7        0.50        0.90      3.75 o 
 -13   5   7       47.93       70.44      9.72 o 
 -12   5   7       17.22       12.61      6.00 o 
 -11   5   7      133.55      124.45      8.59 o 
 -10   5   7       34.95       37.01      5.52 o 
  -9   5   7        0.79       -0.96      2.92 o 
  -8   5   7       62.38       61.37      6.91 o 
  -7   5   7       40.16       44.89      6.75 o 
  -6   5   7      118.50      122.73     17.43 o 
  -5   5   7      841.45      860.20     22.20 o 
  -4   5   7      593.50      563.03     14.76 o 
  -3   5   7        2.82        5.68      3.11 o 
  -2   5   7      155.08      142.67     10.42 o 
  -1   5   7      305.71      280.55      9.86 o 
   0   5   7        0.22        2.96      2.64 o 
   1   5   7      879.90      880.89     17.61 o 
   2   5   7       80.38       86.91     11.50 o 
   3   5   7        2.81        1.33      6.17 o 
   4   5   7      709.30      657.08     33.00 o 
   5   5   7      101.18      109.01     16.00 o 
   6   5   7       71.24       94.85     16.17 o 
   7   5   7      224.34      185.19     20.84 o 
   8   5   7       14.92       13.17      9.83 o 
   9   5   7        0.60        4.17      9.17 o 
  10   5   7        0.99      -11.17      9.17 o 
 -13   6   7        3.34        5.89      4.58 o 
 -12   6   7        0.61       -0.52      3.80 o 
 -11   6   7        1.32        5.87      4.05 o 
 -10   6   7        8.95        6.04      5.57 o 
  -9   6   7       31.50       38.44      5.76 o 
  -8   6   7       22.81       20.31      5.74 o 
  -7   6   7        1.54        1.11      3.21 o 
  -6   6   7        0.06        2.65      3.31 o 
  -5   6   7      141.74      144.16     10.27 o 
  -4   6   7       19.86       15.90      4.25 o 
  -3   6   7        5.51        8.75      3.28 o 
  -2   6   7        5.39        7.54      3.61 o 
  -1   6   7        4.13        4.88      3.43 o 
   0   6   7        0.01       -1.18      2.88 o 
   1   6   7       39.51       38.78      5.10 o 
   2   6   7       51.23       42.50      5.25 o 
   3   6   7       62.53       45.34     11.67 o 
   4   6   7       16.33       -3.17      7.67 o 
   5   6   7       58.66       58.67     13.67 o 
   6   6   7       11.48        1.00      7.83 o 
   7   6   7        1.16        1.67      8.67 o 
   8   6   7       18.27       15.00     10.33 o 
 -10   7   7       13.49       22.63      5.52 o 
  -9   7   7        2.76       -1.64      4.63 o 
  -8   7   7       14.05       17.81      4.95 o 
  -7   7   7       16.81       23.18      5.10 o 
  -6   7   7        0.23        0.77      3.39 o 
  -5   7   7        2.61       -2.43      3.47 o 
  -4   7   7        0.01       -1.27      4.83 o 
  -3   7   7       45.01       56.71      6.47 o 
  -2   7   7       27.66       30.62      5.34 o 
  -1   7   7      193.20      215.17     10.60 o 
   0   7   7       72.98       69.89      6.68 o 
   1   7   7        0.28        0.28      3.54 o 
   2   7   7       40.16       45.67      7.57 o 
   3   7   7       63.28       54.67     13.50 o 
   4   7   7       24.93       42.17     13.50 o 
   5   7   7       17.49       20.17     11.33 o 
   6   7   7        1.14        2.67      9.50 o 
  -6   8   7        2.94       -0.17      4.03 o 
  -5   8   7       74.18       94.83      9.55 o 
  -4   8   7       50.97       47.89      7.77 o 
  -3   8   7       98.11      113.23      9.00 o 
  -2   8   7        2.30        0.22      5.04 o 
  -1   8   7      127.64      156.12      9.83 o 
   0   8   7       18.95       20.06      5.13 o 
   1   8   7        1.60        5.49      4.39 o 
 -17   0   8       58.06       54.84     12.17 o 
 -16   0   8       11.33       25.17      9.50 o 
 -15   0   8       48.10       56.01     10.83 o 
 -14   0   8       35.93       60.34     10.50 o 
 -13   0   8        7.45        7.50      5.83 o 
 -12   0   8        1.86       -0.33      4.67 o 
 -11   0   8      146.77      151.52     12.67 o 
 -10   0   8      309.03      285.20     16.17 o 
  -9   0   8      669.33      648.25     24.00 o 
  -8   0   8      180.66      167.02     12.17 o 
  -7   0   8      838.20      885.44     27.84 o 
  -6   0   8     1598.53     1500.19     37.67 o 
  -5   0   8       25.95       18.17      5.67 o 
  -4   0   8       19.36       17.50      6.00 o 
  -3   0   8     1650.82     1684.88     42.84 o 
  -2   0   8      118.76      156.85     12.17 o 
  -1   0   8      204.93      172.86     12.83 o 
   0   0   8      110.31      132.52     12.33 o 
   1   0   8       15.95       12.17      5.50 o 
   2   0   8      257.23      277.87     17.00 o 
   3   0   8     2046.44     2114.93     54.34 o 
   4   0   8      751.21      773.43     30.50 o 
   5   0   8        8.64        2.33      4.67 o 
   6   0   8      413.53      423.39     23.67 o 
   7   0   8       29.17       28.84      8.50 o 
   8   0   8       51.08       43.84     10.83 o 
   9   0   8      155.92      155.35     17.50 o 
  10   0   8       58.50       56.34     12.83 o 
  11   0   8       91.91       85.01     14.67 o 
  12   0   8        0.07       -0.83      7.33 o 
 -17   1   8        0.11        2.84      5.34 o 
 -16   1   8        0.71        1.48      4.95 o 
 -15   1   8       45.84       43.12      7.10 o 
 -14   1   8       39.01       47.88      8.83 o 
 -13   1   8        0.05       -4.66      3.11 o 
 -12   1   8        4.32        3.11      3.35 o 
 -11   1   8       87.97       97.41      7.82 o 
 -10   1   8       45.88       37.31      5.50 o 
  -9   1   8       71.36       81.29     11.08 o 
  -8   1   8       77.37       71.93      6.33 o 
  -7   1   8      221.13      237.56      9.71 o 
  -6   1   8      502.78      481.31     19.75 o 
  -5   1   8        0.49        1.33      3.33 o 
  -4   1   8      290.60      258.53     15.67 o 
  -3   1   8       36.25       40.70      5.08 o 
  -2   1   8       60.38       58.30      6.28 o 
  -1   1   8      126.03      106.36      8.56 o 
   0   1   8       41.34       47.12      6.55 o 
   1   1   8      452.34      434.00     14.64 o 
   2   1   8        5.16        2.67      3.06 o 
   3   1   8      863.66      882.71     22.64 o 
   4   1   8      312.45      325.52     13.72 o 
   5   1   8        0.20       -1.33      2.77 o 
   6   1   8        0.34       -0.17      3.51 o 
   7   1   8       39.28       50.40      7.41 o 
   8   1   8       83.02       72.24      8.60 o 
   9   1   8        0.06        3.73      4.36 o 
  10   1   8        0.01       -5.55      3.70 o 
  11   1   8       39.66       44.07      8.66 o 
 -16   2   8        6.93       10.65      5.30 o 
 -15   2   8       18.17       16.83      5.07 o 
 -14   2   8        2.49        5.79      3.74 o 
 -13   2   8      103.70      119.29     12.39 o 
 -12   2   8       58.09       61.15      5.20 o 
 -11   2   8       23.70       18.65      3.46 o 
 -10   2   8       90.84       89.21      5.54 o 
  -9   2   8        0.35        0.81      2.16 o 
  -8   2   8      206.30      195.92     20.57 o 
  -7   2   8      222.56      217.74     10.75 o 
  -6   2   8       27.42       29.45      4.20 o 
  -5   2   8       59.39       58.14      7.81 o 
  -4   2   8      202.48      185.51      7.80 o 
  -3   2   8      212.70      223.39      8.33 o 
  -2   2   8      364.45      364.33     10.23 o 
  -1   2   8      148.46      135.04      6.37 o 
   0   2   8      292.25      276.54      8.48 o 
   1   2   8        6.73        8.02      3.00 o 
   2   2   8        9.53       18.00      7.33 o 
   3   2   8        2.59       10.00      6.83 o 
   4   2   8      156.64      133.35     15.84 o 
   5   2   8       14.69       12.83      6.83 o 
   6   2   8       49.19       53.67     11.83 o 
   7   2   8       21.29        9.50      7.17 o 
   8   2   8        0.01        4.50      6.67 o 
   9   2   8       51.23       56.84     13.00 o 
  10   2   8       12.67       33.34     10.67 o 
  11   2   8       33.30       28.17     11.33 o 
 -16   3   8       68.77       66.87      9.36 o 
 -15   3   8       88.88      105.48      9.38 o 
 -14   3   8      122.30      125.01      9.17 o 
 -13   3   8       13.40        9.59      4.23 o 
 -12   3   8      100.07       95.58      7.80 o 
 -11   3   8      455.39      466.17     20.69 o 
 -10   3   8      321.86      319.25     19.30 o 
  -9   3   8       18.54       20.74      4.35 o 
  -8   3   8      132.22      145.75      8.39 o 
  -7   3   8       46.90       43.65      5.28 o 
  -6   3   8        0.66        1.25      2.75 o 
  -5   3   8      355.75      361.46     11.36 o 
  -4   3   8      698.88      668.32     15.32 o 
  -3   3   8      375.11      367.08     12.64 o 
  -2   3   8      226.24      217.92     10.31 o 
  -1   3   8      598.80      586.41     13.43 o 
   0   3   8        0.32       -0.06      2.20 o 
   1   3   8      369.14      337.41     12.58 o 
   2   3   8      120.58      131.35     15.50 o 
   3   3   8      466.41      469.39     26.17 o 
   4   3   8        0.07        0.67      5.83 o 
   5   3   8       64.84       82.01     13.84 o 
   6   3   8       74.36       77.18     14.00 o 
   7   3   8      187.44      141.18     17.67 o 
   8   3   8      189.24      160.52     19.17 o 
   9   3   8       18.11       13.17      9.83 o 
  10   3   8       10.83       23.50     10.83 o 
 -15   4   8        8.23        8.30      4.73 o 
 -14   4   8        3.47       -1.81      4.35 o 
 -13   4   8        5.66       16.00      4.56 o 
 -12   4   8       37.00       37.73      7.48 o 
 -11   4   8       81.44       81.40      7.34 o 
 -10   4   8       98.09       97.09      9.33 o 
  -9   4   8       10.18        6.03      3.53 o 
  -8   4   8        0.67        2.85      3.14 o 
  -7   4   8      670.20      659.46     32.54 o 
  -6   4   8      548.07      540.31     28.25 o 
  -5   4   8       96.00      112.25      9.60 o 
  -4   4   8       10.29       15.12      3.71 o 
  -3   4   8        0.40        1.03      2.46 o 
  -2   4   8        0.61        0.47      2.44 o 
  -1   4   8      458.64      450.97     12.36 o 
   0   4   8        2.36        2.16      2.59 o 
   1   4   8       11.75       18.90      4.40 o 
   2   4   8       16.54       15.00      7.67 o 
   3   4   8      135.37      129.85     16.17 o 
   4   4   8      195.67      218.03     21.00 o 
   5   4   8       22.97       21.50      8.83 o 
   6   4   8       20.10       29.34     10.67 o 
   7   4   8        9.47        9.17      9.00 o 
   8   4   8       35.27       56.01     13.50 o 
   9   4   8       38.08       43.34     13.34 o 
 -14   5   8        1.52       10.92      4.82 o 
 -13   5   8       15.26       17.63      5.10 o 
 -12   5   8        0.14       -3.20      3.40 o 
 -11   5   8        0.11        2.17      3.25 o 
 -10   5   8        3.35        1.27      3.39 o 
  -9   5   8        4.14        9.68      3.91 o 
  -8   5   8        0.01       -1.18      4.29 o 
  -7   5   8        7.29        6.77      3.71 o 
  -6   5   8      311.39      309.65     11.61 o 
  -5   5   8       78.03       90.36      7.21 o 
  -4   5   8       69.95       68.94      8.62 o 
  -3   5   8       36.93       37.48      5.47 o 
  -2   5   8        4.43        8.48      3.40 o 
  -1   5   8       30.76       31.69      4.63 o 
   0   5   8       56.07       60.32      5.75 o 
   1   5   8       10.89       15.39      6.42 o 
   2   5   8       57.96       54.34     12.33 o 
   3   5   8        0.11        8.50      7.17 o 
   4   5   8       66.36       51.17     13.34 o 
   5   5   8        0.24       -2.67      7.00 o 
   6   5   8       63.01       69.84     15.84 o 
   7   5   8        1.35       15.34     10.33 o 
   8   5   8        0.10        3.83      9.50 o 
 -12   6   8       78.91       86.45      8.33 o 
 -11   6   8        0.61       -2.44      3.91 o 
 -10   6   8       10.96        9.44      4.39 o 
  -9   6   8        0.76        5.22      3.82 o 
  -8   6   8        0.00       -1.01      3.97 o 
  -7   6   8      133.57      150.21     10.93 o 
  -6   6   8       39.29       44.86      8.18 o 
  -5   6   8      106.23      103.67      9.29 o 
  -4   6   8       15.39       14.27      4.26 o 
  -3   6   8      166.18      166.35      9.31 o 
  -2   6   8        7.99        3.20      3.32 o 
  -1   6   8      549.46      523.20     14.87 o 
   0   6   8      197.40      198.10      9.60 o 
   1   6   8       78.67       79.07      8.57 o 
   2   6   8       30.51       17.34     10.00 o 
   3   6   8        0.77       11.67      9.83 o 
   4   6   8       47.67       45.67     12.67 o 
   5   6   8      108.87       96.01     17.17 o 
   6   6   8       21.45       28.00     12.67 o 
  -9   7   8        4.24        0.90      4.04 o 
  -8   7   8        1.21        3.97      5.55 o 
  -7   7   8        4.80        6.78      4.39 o 
  -6   7   8        0.13        3.36      3.91 o 
  -5   7   8      292.29      260.74     12.27 o 
  -4   7   8       38.46       50.13      6.60 o 
  -3   7   8       58.45       55.02      6.57 o 
  -2   7   8       50.68       69.65      8.99 o 
  -1   7   8       18.65       13.84      7.27 o 
   0   7   8       43.00       43.32      6.09 o 
   1   7   8      158.14      148.71     14.00 o 
   2   7   8       11.35       13.00     10.33 o 
   3   7   8        2.74        0.50      9.67 o 
   4   7   8        3.44       14.17     10.33 o 
 -16   1   9       43.97       43.21      6.31 o 
 -15   1   9       26.82       39.10     12.58 o 
 -14   1   9      140.53      125.85     22.09 o 
 -13   1   9        4.67        1.20      3.94 o 
 -12   1   9        7.21        2.31      3.82 o 
 -11   1   9        6.55        4.83      3.65 o 
 -10   1   9      162.11      146.67     10.33 o 
  -9   1   9      273.73      294.03     11.82 o 
  -8   1   9      634.03      604.50     16.68 o 
  -7   1   9        0.01        0.93      3.24 o 
  -6   1   9      292.42      229.97     20.25 o 
  -5   1   9        0.11        3.00      4.33 o 
  -4   1   9      763.62      807.77     30.34 o 
  -3   1   9      705.79      741.60     15.35 o 
  -2   1   9      387.81      359.15     10.41 o 
  -1   1   9        0.26       -0.25      2.00 o 
   0   1   9        6.10        3.18      3.51 o 
   1   1   9      354.23      358.64     14.11 o 
   2   1   9      183.46      172.94     10.70 o 
   3   1   9      738.85      681.34     20.77 o 
   4   1   9      384.64      454.77     17.32 o 
   5   1   9       52.83       37.72      9.83 o 
   6   1   9       24.31       35.33     12.83 o 
   7   1   9      124.28      125.89     11.40 o 
   8   1   9      190.55      196.61     21.84 o 
   9   1   9       36.83       33.01      9.75 o 
  10   1   9      228.58      254.61     23.67 o 
 -16   2   9      129.80      143.34     12.14 o 
 -15   2   9       12.51        9.72      5.72 o 
 -14   2   9       17.99       34.72     12.00 o 
 -13   2   9        0.01        2.49      4.22 o 
 -12   2   9      140.55      140.97     10.77 o 
 -11   2   9       59.22       54.88      6.24 o 
 -10   2   9      395.50      417.84     15.51 o 
  -9   2   9       92.12      109.90     18.44 o 
  -8   2   9      258.77      264.82     12.43 o 
  -7   2   9      316.48      301.84     10.86 o 
  -6   2   9     1232.34     1201.70     26.92 o 
  -5   2   9       83.84       94.85      6.73 o 
  -4   2   9      342.54      329.16     10.83 o 
  -3   2   9       23.88       30.34      4.20 o 
  -2   2   9        6.19        6.77      2.91 o 
  -1   2   9      299.63      280.85     13.32 o 
   0   2   9      254.30      240.03     18.17 o 
   1   2   9       82.87      108.01     14.17 o 
   2   2   9       72.85       60.67     10.83 o 
   3   2   9      176.94      204.53     19.34 o 
   4   2   9      266.73      306.87     22.34 o 
   5   2   9      105.55      144.18     17.34 o 
   6   2   9      548.99      618.24     32.67 o 
   7   2   9        4.90       16.84      9.00 o 
   8   2   9      169.77      152.52     19.34 o 
   9   2   9       12.07       32.34     12.67 o 
  10   2   9       13.65       12.67     10.17 o 
 -15   3   9        2.11        7.60      6.17 o 
 -14   3   9       29.74       48.64      7.01 o 
 -13   3   9       61.44       56.61      7.04 o 
 -12   3   9       12.64        8.79      4.57 o 
 -11   3   9       71.64      100.46      8.07 o 
 -10   3   9        0.82        3.41      3.56 o 
  -9   3   9       39.25       48.02      6.04 o 
  -8   3   9      291.61      315.59     11.64 o 
  -7   3   9        9.51        5.31      3.42 o 
  -6   3   9      134.27      145.70      9.97 o 
  -5   3   9       93.96      102.77      8.98 o 
  -4   3   9       86.65       88.96      6.47 o 
  -3   3   9      260.01      254.82      9.66 o 
  -2   3   9       41.41       33.83      5.46 o 
  -1   3   9       20.80       29.20      4.17 o 
   0   3   9       35.11       53.34     11.50 o 
   1   3   9      322.53      258.70     19.84 o 
   2   3   9       20.36       22.50      9.17 o 
   3   3   9       46.72       65.34     13.00 o 
   4   3   9      325.26      275.20     21.84 o 
   5   3   9        3.94       10.00      8.17 o 
   6   3   9        0.72       -3.67      6.83 o 
   7   3   9       21.52        9.00      8.17 o 
   8   3   9       52.52       50.01     14.00 o 
   9   3   9       12.22        8.33      9.17 o 
 -14   4   9       13.99        9.73      4.52 o 
 -13   4   9       50.72       54.40      9.92 o 
 -12   4   9      204.35      185.92     10.89 o 
 -11   4   9        0.02       -1.41      5.25 o 
 -10   4   9      234.03      249.55     11.36 o 
  -9   4   9       50.34       55.18      8.72 o 
  -8   4   9      136.93      140.67      8.94 o 
  -7   4   9      152.93      143.71      8.84 o 
  -6   4   9      221.03      235.42     12.20 o 
  -5   4   9      116.95      121.01      9.27 o 
  -4   4   9       15.47       16.46      3.89 o 
  -3   4   9      101.81      108.42      9.02 o 
  -2   4   9        9.65       10.55      3.55 o 
  -1   4   9       57.95       56.94     10.11 o 
   0   4   9      200.47      208.14     17.50 o 
   1   4   9        2.97       11.83      8.67 o 
   2   4   9       92.29      144.68     18.17 o 
   3   4   9      149.76      184.36     20.17 o 
   4   4   9       45.39       46.67     12.33 o 
   5   4   9       13.37       26.34     10.17 o 
   6   4   9       15.79       21.00     11.00 o 
   7   4   9       66.15       61.51     14.67 o 
   8   4   9      116.59       95.85     18.34 o 
 -13   5   9       11.24       12.42      4.86 o 
 -12   5   9      130.78      121.71     16.47 o 
 -11   5   9        0.06       -2.45      3.54 o 
 -10   5   9       46.06       43.30      6.17 o 
  -9   5   9        0.86        1.81      4.09 o 
  -8   5   9      100.28      110.40      8.47 o 
  -7   5   9        8.03        5.40      4.10 o 
  -6   5   9      214.15      229.06     14.84 o 
  -5   5   9       49.59       42.56      5.74 o 
  -4   5   9        4.43        5.68      4.12 o 
  -3   5   9      335.36      335.92     12.10 o 
  -2   5   9      708.56      699.31     17.17 o 
  -1   5   9       62.88       66.69      7.08 o 
   0   5   9      107.60      107.38      8.88 o 
   1   5   9       19.78       29.67     11.00 o 
   2   5   9        2.13       -3.33      6.67 o 
   3   5   9       99.98      126.52     18.67 o 
   4   5   9      162.13      153.02     19.67 o 
   5   5   9        1.46        3.33      8.83 o 
   6   5   9        2.02        5.00     10.17 o 
 -10   6   9       19.66       11.70      4.68 o 
  -9   6   9       15.61        6.89      4.30 o 
  -8   6   9       26.44       32.55      6.00 o 
  -7   6   9      161.77      152.87      9.92 o 
  -6   6   9       54.18       49.10     11.93 o 
  -5   6   9        0.05        0.56      4.12 o 
  -4   6   9       41.94       51.20      6.49 o 
  -3   6   9        1.04       -2.64      3.07 o 
  -2   6   9        0.04        4.31      3.76 o 
  -1   6   9      246.53      256.73     11.98 o 
   0   6   9       73.59       72.18     15.50 o 
   1   6   9        9.07       17.34     10.67 o 
   2   6   9       24.79       41.84     13.67 o 
   3   6   9        0.08       -4.33      7.83 o 
   4   6   9        0.16        7.17      9.83 o 
  -7   7   9        2.37        4.21      4.41 o 
  -6   7   9       10.46       13.32      4.85 o 
  -5   7   9        3.66       -2.46      4.44 o 
  -4   7   9       42.51       33.12      6.14 o 
  -3   7   9      111.90       92.23      8.21 o 
  -2   7   9       86.39       85.85      8.05 o 
  -1   7   9        3.42        5.47      4.43 o 
   0   7   9        8.40        0.67      9.17 o 
   1   7   9        3.04        3.00     10.67 o 
 -15   0  10      154.47      156.85     16.17 o 
 -14   0  10        2.34        2.67      6.83 o 
 -13   0  10       50.62       65.34     11.17 o 
 -12   0  10      268.07      289.20     18.50 o 
 -11   0  10       25.25       33.50      8.33 o 
 -10   0  10      274.89      301.70     17.67 o 
  -9   0  10       22.67       23.67      7.50 o 
  -8   0  10      548.53      560.57     23.67 o 
  -7   0  10        5.90        5.50      5.50 o 
  -6   0  10      729.44      681.09     25.67 o 
  -4   0  10      932.31      864.61     31.50 o 
  -3   0  10      326.62      290.87     18.17 o 
  -2   0  10        1.06       -1.33      4.50 o 
  -1   0  10        3.38        3.00      5.00 o 
   0   0  10       16.53        3.33      5.50 o 
   1   0  10     1030.30      961.29     36.00 o 
   2   0  10     1757.56     1918.57     54.67 o 
   3   0  10      437.32      385.55     23.50 o 
   4   0  10        0.36        6.50      7.50 o 
   5   0  10      127.26      130.52     15.84 o 
   6   0  10      304.22      322.21     23.34 o 
   7   0  10       59.65       57.67     12.67 o 
   8   0  10      627.08      665.08     35.00 o 
   9   0  10      119.13      114.35     17.17 o 
 -15   1  10       46.25       35.03     13.67 o 
 -14   1  10        2.59       -0.50      6.83 o 
 -13   1  10       11.35       14.17      7.83 o 
 -12   1  10       14.48       32.50      9.17 o 
 -11   1  10        0.15        0.00      5.67 o 
 -10   1  10       19.34       38.50      8.83 o 
  -9   1  10      166.96      187.36     15.00 o 
  -8   1  10      704.69      721.76     28.50 o 
  -7   1  10      119.30      124.85     13.34 o 
  -6   1  10      165.22      214.19     16.00 o 
  -5   1  10        0.10        2.33      5.00 o 
  -4   1  10       92.42       91.38      7.93 o 
  -3   1  10      129.48      145.27     12.50 o 
  -2   1  10      449.99      442.83     15.09 o 
  -1   1  10      127.02      115.01     13.84 o 
   0   1  10       22.66       23.34      8.00 o 
   1   1  10      152.23      120.35     14.67 o 
   2   1  10       71.70       80.51     12.83 o 
   3   1  10      114.54      123.35     15.50 o 
   4   1  10      220.43      242.53     20.34 o 
   5   1  10        4.88        8.00      8.00 o 
   6   1  10      224.19      187.19     20.00 o 
   7   1  10       20.35       25.67     11.00 o 
   8   1  10       31.32       50.51     12.67 o 
 -15   2  10        1.99        2.41      4.83 o 
 -14   2  10        0.24       -4.42      3.99 o 
 -13   2  10        8.01        9.13      5.24 o 
 -12   2  10      118.14      144.49     15.59 o 
 -11   2  10        2.78        5.89      4.54 o 
 -10   2  10       31.13       27.59      6.31 o 
  -9   2  10       19.11       18.07      5.33 o 
  -8   2  10       10.06       12.63      3.93 o 
  -7   2  10       42.50       45.17      6.05 o 
  -6   2  10        2.68       11.29      5.67 o 
  -5   2  10      133.94      131.73      7.97 o 
  -4   2  10        1.31        6.84      2.97 o 
  -3   2  10       22.41       23.43      4.06 o 
  -2   2  10      136.33      135.14     10.64 o 
  -1   2  10       22.59       20.84      8.00 o 
   0   2  10       24.52       24.17      8.00 o 
   1   2  10       16.98       10.50      7.17 o 
   2   2  10        0.08       -6.67      4.83 o 
   3   2  10        3.03       -1.17      5.50 o 
   4   2  10       38.57       17.67      9.50 o 
   5   2  10       12.10       23.50      9.83 o 
   6   2  10        7.92       12.33      8.17 o 
   7   2  10        4.35       11.67      8.83 o 
   8   2  10        1.50        7.50      9.50 o 
 -14   3  10       25.58       32.22     14.75 o 
 -13   3  10        3.20        6.45      4.29 o 
 -12   3  10      411.51      414.26     14.93 o 
 -11   3  10      291.17      284.50     12.25 o 
 -10   3  10        0.15        1.24      5.13 o 
  -9   3  10       94.69       99.62      8.28 o 
  -8   3  10      296.58      298.05     11.76 o 
  -7   3  10        5.74        7.17      3.74 o 
  -6   3  10      773.96      788.87     22.59 o 
  -5   3  10       79.41       95.22      7.26 o 
  -4   3  10       45.85       47.23      5.52 o 
  -3   3  10      289.95      278.78     10.43 o 
  -2   3  10      274.01      247.71     11.98 o 
  -1   3  10        6.29        6.00      6.00 o 
   0   3  10      312.14      333.04     23.67 o 
   1   3  10        0.73       -2.00      5.33 o 
   2   3  10       70.94      104.01     15.50 o 
   3   3  10        5.77        0.00      6.17 o 
   4   3  10       73.20       80.18     15.00 o 
   5   3  10        6.78        4.83      7.33 o 
   6   3  10      298.66      256.20     25.17 o 
   7   3  10       53.20       46.51     13.84 o 
 -13   4  10       19.55       12.72      5.37 o 
 -12   4  10       77.34       84.66      9.43 o 
 -11   4  10       21.12       13.04      5.31 o 
 -10   4  10      153.92      149.63      9.81 o 
  -9   4  10        1.06       -2.59      3.51 o 
  -8   4  10      162.40      151.94      9.52 o 
  -7   4  10       21.37       21.47      4.94 o 
  -6   4  10       50.40       74.58      8.40 o 
  -5   4  10       23.13       18.54      4.72 o 
  -4   4  10      318.35      291.69     13.04 o 
  -3   4  10        1.16        3.50      4.01 o 
  -2   4  10       25.38       19.55      6.26 o 
  -1   4  10        1.36        1.33      7.50 o 
   0   4  10        1.19        4.67      6.50 o 
   1   4  10      166.46      170.35     19.84 o 
   2   4  10      374.40      336.88     25.34 o 
   3   4  10       25.78       29.84     11.50 o 
   4   4  10        6.67        8.83      9.00 o 
   5   4  10       30.15       27.67     12.50 o 
   6   4  10      131.83      110.51     18.34 o 
 -11   5  10        0.95        4.45      4.36 o 
 -10   5  10       46.27       51.80      7.12 o 
  -9   5  10       41.17       42.49      6.53 o 
  -8   5  10      120.67      121.74      9.89 o 
  -7   5  10        4.18        7.53      4.20 o 
  -6   5  10        0.06       -0.33      3.99 o 
  -5   5  10       15.38        6.83      3.98 o 
  -4   5  10       16.50       11.97      4.30 o 
  -3   5  10        1.21       -2.33      3.08 o 
  -2   5  10       36.91       36.29      5.53 o 
  -1   5  10        0.68        4.67      7.67 o 
   0   5  10       53.58       66.51     14.67 o 
   1   5  10       46.38       40.84     12.67 o 
   2   5  10       11.80       17.34      9.67 o 
   3   5  10       14.55       16.50     10.17 o 
   4   5  10       14.31        3.67      9.00 o 
  -8   6  10       54.49       61.91      7.62 o 
  -7   6  10        9.18        0.90      3.91 o 
  -6   6  10        2.85       -3.02      3.76 o 
  -5   6  10       35.81       34.46      7.01 o 
  -4   6  10       31.32       33.98     10.37 o 
  -3   6  10       35.80       22.42      5.34 o 
  -2   6  10       45.15       43.46      7.46 o 
  -1   6  10       15.27        7.33      9.50 o 
   0   6  10       20.87       19.84     12.17 o 
   1   6  10        9.31       17.67      9.67 o 
   2   6  10       33.18       28.00     13.50 o 
 -14   1  11        0.70        3.28      5.24 o 
 -13   1  11       75.34       80.01     12.50 o 
 -12   1  11       81.94       78.34     12.33 o 
 -11   1  11       26.24       26.50      9.00 o 
 -10   1  11       46.64       52.67     10.67 o 
  -9   1  11       39.57       37.84      9.00 o 
  -8   1  11       20.60       17.50      7.83 o 
  -7   1  11        6.10        9.33      6.50 o 
  -6   1  11      580.49      608.58     27.17 o 
  -5   1  11       30.87       25.07      5.65 o 
  -4   1  11       58.85       57.02      7.12 o 
  -3   1  11      104.28      103.04      8.61 o 
  -2   1  11        8.38       -1.00      5.50 o 
  -1   1  11       39.16       25.84      8.50 o 
   0   1  11      222.10      201.53     18.84 o 
   1   1  11      134.50      170.19     18.00 o 
   2   1  11       33.68       46.51     11.17 o 
   3   1  11       29.83       20.67      9.50 o 
   4   1  11       14.71        9.50      8.50 o 
   5   1  11        1.16        7.67      8.00 o 
   6   1  11      217.81      255.20     24.84 o 
   7   1  11      129.42      122.18     18.67 o 
 -13   2  11      247.09      272.87     20.67 o 
 -12   2  11       10.29        1.19      5.24 o 
 -11   2  11       48.19       53.01     14.92 o 
 -10   2  11      235.54      208.13     35.67 o 
  -9   2  11       22.88       29.17      6.22 o 
  -8   2  11      292.87      290.07     13.91 o 
  -7   2  11       82.09       98.05      9.36 o 
  -6   2  11       11.69        6.17      5.67 o 
  -5   2  11       40.00       42.90      7.01 o 
  -4   2  11      213.80      230.32     18.92 o 
  -3   2  11       84.65       87.71      8.32 o 
  -2   2  11       40.89       36.50     10.17 o 
  -1   2  11      100.02       87.34     13.50 o 
   0   2  11        8.89       19.17      8.67 o 
   1   2  11       17.71       23.34      9.33 o 
   2   2  11       95.54      116.85     16.34 o 
   3   2  11        3.36        0.50      7.17 o 
   4   2  11      183.55      171.69     20.34 o 
   5   2  11      114.95      119.01     17.67 o 
   6   2  11        4.03       10.00     10.00 o 
 -13   3  11        0.50       -2.58      4.76 o 
 -12   3  11        7.31        7.97      5.85 o 
 -11   3  11        2.73        1.45      4.43 o 
 -10   3  11        4.28        3.36      4.05 o 
  -9   3  11        0.53        4.85      4.07 o 
  -8   3  11        2.68        0.89      3.51 o 
  -7   3  11      148.77      127.43     18.09 o 
  -6   3  11      125.64      114.73     12.92 o 
  -5   3  11      146.61      150.88      9.07 o 
  -4   3  11       10.93        9.23      3.68 o 
  -3   3  11       14.81       11.60      3.65 o 
  -2   3  11       45.04       38.50     10.83 o 
  -1   3  11       62.66       59.84     12.50 o 
   0   3  11       30.37       31.34     10.67 o 
   1   3  11        1.05        2.33      7.33 o 
   2   3  11        0.15       -6.50      6.33 o 
   3   3  11        1.98        1.17      7.00 o 
   4   3  11        4.07        7.33      8.83 o 
   5   3  11        8.93       10.00      9.67 o 
 -11   4  11       97.91       96.37      8.92 o 
 -10   4  11        5.58        1.59      3.58 o 
  -9   4  11        4.94        5.04      4.38 o 
  -8   4  11       81.58       89.87     12.21 o 
  -7   4  11       36.55       44.00      6.36 o 
  -6   4  11        0.13        3.86      5.75 o 
  -5   4  11        2.74        1.71      3.28 o 
  -4   4  11        0.79       -0.95      3.27 o 
  -3   4  11        1.70        0.66      7.25 o 
  -2   4  11       40.99       30.50     10.50 o 
  -1   4  11       24.45       40.84     11.33 o 
   0   4  11       34.10       22.00      9.83 o 
   1   4  11       58.88       53.67     14.00 o 
   2   4  11       10.59       25.17     11.83 o 
   3   4  11       46.04       42.51     13.67 o 
   4   4  11       14.89        4.00      9.00 o 
  -9   5  11       21.89       30.17      7.97 o 
  -8   5  11      103.86       90.98      8.51 o 
  -7   5  11       35.87       43.78      6.74 o 
  -6   5  11        6.26       -2.52      4.05 o 
  -5   5  11       13.09       14.35      4.90 o 
  -4   5  11       38.87       33.32      5.93 o 
  -3   5  11        6.11        7.20      5.01 o 
  -2   5  11       36.38       30.67     12.00 o 
  -1   5  11        1.85        9.83      9.33 o 
   0   5  11       83.21      105.35     18.17 o 
   1   5  11       89.65      121.35     19.84 o 
 -12   1  12       15.15       10.40      5.60 o 
 -11   1  12        0.78       -1.49      4.70 o 
 -10   1  12       22.34       15.09     12.00 o 
  -9   1  12       73.25       82.90      9.28 o 
  -8   1  12        3.00        3.20      4.46 o 
  -7   1  12        0.73        3.90      4.46 o 
  -6   1  12       18.39       16.07      6.17 o 
  -5   1  12       11.26       18.50      7.33 o 
  -4   1  12       26.20       20.39      5.55 o 
  -3   1  12      213.58      164.35     17.50 o 
  -2   1  12      159.01      141.68     16.67 o 
  -1   1  12        9.37        0.83      6.83 o 
   0   1  12       36.01       38.34     11.17 o 
   1   1  12      108.66      118.85     16.84 o 
   2   1  12        0.01      -10.00      6.67 o 
   3   1  12       68.39       52.84     12.67 o 
   4   1  12        7.69        6.33      8.50 o 
 -12   2  12        0.09        0.26      4.86 o 
 -11   2  12        3.60        3.63      4.88 o 
 -10   2  12        5.09        2.19      7.58 o 
  -9   2  12       25.17       17.83      6.03 o 
  -8   2  12       15.67       16.41      5.59 o 
  -7   2  12       18.47       24.59      6.48 o 
  -6   2  12        6.62        0.83      5.17 o 
  -5   2  12       10.56       16.05      5.36 o 
  -4   2  12        6.28        6.04      4.05 o 
  -3   2  12        1.56        7.67      7.00 o 
  -2   2  12       18.76        6.33      7.33 o 
  -1   2  12       42.52       40.51     11.67 o 
   0   2  12        0.02        3.00      6.67 o 
   1   2  12       22.03       39.84     12.17 o 
   2   2  12        0.11       -3.00      7.00 o 
   3   2  12        3.30       -2.67      6.83 o 
   4   2  12       14.16       21.50     11.00 o 
 -11   3  12       26.72       39.09      8.23 o 
 -10   3  12       17.33        8.66      5.55 o 
  -9   3  12      186.01      217.55     22.84 o 
  -8   3  12        0.29        5.07      4.22 o 
  -7   3  12       31.13       37.94      6.30 o 
  -6   3  12        9.99        4.04      4.44 o 
  -5   3  12       11.38       15.30      4.75 o 
  -4   3  12       14.43        9.32      7.17 o 
  -3   3  12      142.62      168.19     19.67 o 
  -2   3  12       41.40       33.50     10.33 o 
  -1   3  12       32.78       55.84     13.17 o 
   0   3  12        5.73        7.17      7.33 o 
   1   3  12      115.34      171.02     21.34 o 
   2   3  12        7.90       19.00     10.50 o 
  -8   4  12       28.51       34.35      7.74 o 
  -7   4  12      105.22      124.55     14.94 o 
  -6   4  12        9.83       15.20      5.79 o 
  -5   4  12        4.37        6.62      4.17 o 
  -4   4  12        3.97        9.00      9.00 o 
  -3   4  12       11.72        7.83      9.17 o 
  -2   4  12        0.00       -5.00      7.33 o 
  -1   4  12       15.43       18.84     11.17 o 
   0   4  12        4.05        1.50      7.67 o 
 -10   1  13       27.25       28.41      7.13 o 
  -9   1  13       52.13       58.18      8.59 o 
  -8   1  13        4.67        5.33      4.71 o 
  -7   1  13       20.78       31.36      7.19 o 
  -6   1  13       11.46        8.41      8.42 o 
  -4   1  13       92.45      101.01     15.17 o 
  -3   1  13        3.94        5.00      8.00 o 
  -2   1  13       14.28       15.00      8.83 o 
  -1   1  13      302.80      359.55     25.34 o 
   0   1  13       45.99       43.84     12.17 o 
   1   1  13       35.04       40.51     11.83 o 
  -9   2  13       20.34       38.58      7.89 o 
  -8   2  13       29.17       28.60      7.30 o 
  -7   2  13        4.08        6.32      6.42 o 
  -6   2  13        0.04        0.51      4.71 o 
  -5   2  13      199.86      203.36     20.67 o 
  -4   2  13      181.49      194.02     20.67 o 
  -3   2  13       11.14       22.00      9.67 o 
  -2   2  13       11.54        2.33      7.33 o 
  -1   2  13      101.09      119.35     17.67 o 
   0   2  13       31.02       26.84     10.83 o 
  -6   3  13        1.48        9.83      6.83 o 
  -5   3  13       12.52       -2.17      7.50 o 
  -4   3  13       41.04       25.84     10.17 o 
  -3   3  13        0.00       -1.00      7.33 o 
  -2   3  13        8.14        6.17      8.50 o 
                                                 
